# Supplementary material for: Isolation, Characterization, and Evaluation of a Lytic Jumbo Phage Z90 Against Aeromonas hydrophila in American Eels (Anguilla rostrata)
Source: Antibiotics (Basel). 2025 Dec 31;15(1):27. doi: 10.3390/antibiotics15010027 (PMC12837969; doi:10.3390/antibiotics15010027)
Supplement: Supplementary file 1 [file antibiotics-15-00027-s001.zip]

Archive with 2 entries (2 files):
- Supplementary material .xlsx
- Supplementary material 2.pdf
