# Supplementary material for: Isolation, Characterization, and Evaluation of a Lytic Jumbo Phage Z90 Against Aeromonas hydrophila in American Eels (Anguilla rostrata)
Source: Antibiotics (Basel). 2025 Dec 31;15(1):27. doi: 10.3390/antibiotics15010027 (PMC12837969; doi:10.3390/antibiotics15010027)
Supplement: Supplementary file 1 [file antibiotics-15-00027-s001.zip › Supplementary material .xlsx]

## Sheet: supplementary material
ORF annotation of Z90							Homologs in NR					em_an.emapper		ORF Function	ORF functional classification
ORF no.	aa length	orientation	start	end	nn	aa	function	Query cover	E-value (<10-5)	aa identify	Accession	Description	E-value
1	292	+	1	876	ATGATTATAAATGGTTACGACACCACAGTCGGTAGTCGTTTTAAAGTAAAAGACAAGGCAACTGAAACCATTCGGATGCTCCAAAGTAGTGATAAATTGGAGTTGGTGGATCAACGTGGGGTTTACGCAATCTCTCACAAAAATGATTACAATCTTCCTCCCTTTATCTTCCCCATTTCTACGCAAAACTACATGCGTGAAAAGGTAACTATTTTTGATCAACGCCCATACATTAATAAGGAAGGTAGAAACGTCAATCTTCCTGAATACAATGTCATGTTGTTAGCTGCTTGTTTGCAACAAGATCTGCAAAACAATCAAACTACTTTGATCAAATCTGTTCGCCCATTTACTATCAAAGCATTCGCTAATGCAATGGGACGCAAACTAGAACGTATG…	MIINGYDTTVGSRFKVKDKATETIRMLQSSDKLELVDQRGVYAISHKNDYNLPPFIFPISTQNYMREKVTIFDQRPYINKEGRNVNLPEYNVMLLAACLQQDLQNNQTTLIKSVRPFTIKAFANAMGRKLERMVMLDVNQSMVVRVILAYYYVCLLENSRDDFAFVAQNSIHGALRFPIPFIQETIKDLGFVNTLPELLKALTTHPALQSLSRLDLPGLVQAGTTIFFSTSGFKQLMGAALEMPALFTALCWGAATQRIYQNTMIGEELNVKQDKRVETFISTVGYYFKSA	hypothetical protein PQC64_gp003 [Aeromonas phage PS1]	/			YP_010100757.1			hypothetical protein
2	939	+	893	3709	ATGACGGCTTATGTTGCTTCGCACACCCAGGAGAATAATCCACTTGTCGATTATGCATTTAACACGATGTGGGGTAATCCAGAACTGGATTCTCAATATCAACTTAAGCTTGCTCGGGTTTCTCCAGCACTTGGTTATGTGAATAACTTCTTCTATATGGGGAAGTCGTTTACACTACCAAGTGAAGGTGTGTTTTATCATATCTTTTCAATGGGTGGTTTAGACCTCGACTACTGGAATATGGGTAGTCGAGGTAATCACTGGTATCCGTTTAATACTTGGGTGAAAGCTTCCACTATCTCTCATGATCGTGGCGTTGGTTTGGATGTTTATAATAGTAAAGGTAGAATCTTTCCAAGAACTCATACCTATATTTTAAACACCTTTGAGGGGAACACT…	MTAYVASHTQENNPLVDYAFNTMWGNPELDSQYQLKLARVSPALGYVNNFFYMGKSFTLPSEGVFYHIFSMGGLDLDYWNMGSRGNHWYPFNTWVKASTISHDRGVGLDVYNSKGRIFPRTHTYILNTFEGNTFVAFPINGNYPIPVSNSMYIRCYTTDINTAIIPSDQQVKWRFGYSGVEFVTGSDLTNLKNHYNAYLAYGIGKVTFFVNGVITDISKYVGRIGDLLEVYYDPTIKMELRYQYSSLNDYYSEKDSKRKLLIFPGFTDKPRKYHYFDDCEFFVVNRLTGEGLYYHRNSQDAIRQLTHQDYGLTSDYVSFLISELIGLGKGKATENDFDVVVRYRDTKWQFNLGPNTSRINDLYLLEDPAVILQAMIGPHATVKEWTPSELEKAPCNYVL…	hypothetical protein AVP1_0141 [Aeromonas phage AVP1]				WAX22251.1			hypothetical protein
3	580	+	3702	5441	ATGTTTGATGGACAACCAACGATTCCAGATACAAAAGGAGTGTTCCCAGGGAACACTCCCAATATCCTAAATGCCGATGAAATTAAACGGGTCTTATATATTGAAAACGTCTATGATCCTGATGTTCATCCAGTAGAAGATATTTCTAAGTATGTGGTTCCATGTGAAGGGACAATCGTAATTGATCGTCCTGCTCACAAGTTTTACGAAGTTTCCCATGTAGATCGTTACGGGACTTGGAAAAGTACCTTTGTGCCTTGGTATCCAATTCCAGAAACTAATGAAAATGATTACTCTTTGTTCCCTAAACACGAATACGGTTTTCTACAAGGTGAATTAGCGCTCTGTATCGACTACAGTGTTCGTCCTCCGGTTGCTAGGGTAGATGCTAACGCTAAT…	MFDGQPTIPDTKGVFPGNTPNILNADEIKRVLYIENVYDPDVHPVEDISKYVVPCEGTIVIDRPAHKFYEVSHVDRYGTWKSTFVPWYPIPETNENDYSLFPKHEYGFLQGELALCIDYSVRPPVARVDANANAPDAAYALLYEGSVIGEAGKIISARYSGSDLVDNHISVSPVVIDNLENKTIMGADSFSVQLNEAAMPNGKRCTLVYYDVAGRPIPPTYSVAVQHSAYLKDHQLGQRYVKSIELVSPWFTNSTLPNTLFIPINLALKVVEFRAKVHYSDGSYEEHPVNSFNGESGFTLSGLEQYKPTTPGQSTNALVLSYAYKNNEQAYIAQPGSPKHTSNRYTIVATTAQGSYSPRIYSYPYWDPAAGWKLRHWLTDLDRRYCRDVTQLVTLNEAS…	hypothetical protein AVP1_0142 [Aeromonas phage AVP1]				WAX22252.1			hypothetical protein
4	315	+	5599	6543	TGAACAAACAAGTTAAAATCGAAGTTCCGGCTAACGTAACTGGTATGGAAGTTTGGAAAGCTTTTGAAGCTAAAGGCAAACCGGTTCTTCAGATCAGCGAAGCTGAGTGGCAACAAGCCAGCGGTGCTACAGATTACTATGACCACTGGAGTGAAATCTCTACCCAAGGTCACAAGGTAGCTTTGGGTATTGACGATCACGGTCGTCATGTTATCATGATAAAGGGTGAAGGATTTATCTTTCAACGTTATTCTGATAGCAGCACTACCTGGGCTCTTAACGGAATCCAGAAGTTACACGATAATGTCGGCCATTCGGCTATTGAACTGGATGGCTGGAAGTACATTTGTGAACGGTTCAAAGTTCAACCTGTTGTTGAATCCGAACCCGCCATTATAG…	MNKQVKIEVPANVTGMEVWKAFEAKGKPVLQISEAEWQQASGATDYYDHWSEISTQGHKVALGIDDHGRHVIMIKGEGFIFQRYSDSSTTWALNGIQKLHDNVGHSAIELDGWKYICERFKVQPVVESEPAIIDQGEEKEMAPKDKVINITVTNEQAQSESNQIKEEPKMTQTTSALNLNSDMNNAAPAVSTDTSNLGIGVTTGVLVAASAALGTCLGIQYTENRFDLTSNVITGAAVTLAAAASFGAAKAGLNEKLGTYTGLASHAALGALVGGVTAHGLKFGADKYLPSLESQDDPTELVLVENTELPVLEA	hypothetical protein PQC65_gp027 [Aeromonas phage pAEv1810]				YP_010674940.1			hypothetical protein
5	1126	+	6679	10056	ATGGATCAAGATAAACTTAATACAGCTAAATCGATACTTAATCATCTAGGCATTAAAGCTGAAACGCTTCCAGATTTTGTAACTGATGCTTACTCTAAACAAATTCCTTGTGTTGATCTAGATGAACGTGTATTAGCTCATTATGAAGATGAGTCAATGCCGACTCTTAGAACAGTGAGATTCTTAAAAGACTTCTCAAGATTTGGTGCGGGTATTCATTTAGAGACGACTAACAAAACGTTTTTAAGGACAGCTGAACTATTTAGACAAATGGGCATTAAGAACTATTTCTTTATGCTTCAACTTAATAACCCATTACTCAAAGACGTAGACCCATGGGATCCTAATCTAACAGATGAACAAAAGTTCATGGTGTTAGAAGAATCGCAAAACAACATT…	MDQDKLNTAKSILNHLGIKAETLPDFVTDAYSKQIPCVDLDERVLAHYEDESMPTLRTVRFLKDFSRFGAGIHLETTNKTFLRTAELFRQMGIKNYFFMLQLNNPLLKDVDPWDPNLTDEQKFMVLEESQNNIWYTLRELIKIDGRRFQGNRAVISFIWACLNHIPTLILMPRQSGKLQSGDSKIMLSDGLWRRIRDIKVGDKVMAWDGTETSVTAVYPQGMQDDYLVKFVDGRTANAGPEHLWSVWDAGKGRRGKWRVLDTLSVQERMLELRNNNAKNHLSIPLIEPDRVSTPKRFKIHPYIIGVLIGDGVLSNGRMLYCKPDEQLMCRVKRLLPKGYTCKFIDDKNVLISKDVNYDPNKHIDMKRELIELGLLYHTWDTKRIPEIYMSGSHGERLRL…	hypothetical protein ACP1_0081 [Aeromonas phage ACP1]				WZX10370.1			hypothetical protein
6	88	+	10066	10329	ATGATTCATGGATTAATAACAGTTGTTTGGTTACTGTTTTGTTACATTACTGATTTAAACGATTTATATATCATGCCAGTATGTTTCTTTATTGGAAGAGAACTTGCTCAAGCTGAACAAAGAGTTATTTCTCAACACTACGGCAACAAGAGGGTAAATGCTCCTTGGTATTGTGGTCTTGAGGAAAGAGCTTGGACTAAGAAAGGACTAATTGATTTTGTTATTCCTTGGTTAGTAACTTTGTGTTATAGTTTTATAATTTAA	MIHGLITVVWLLFCYITDLNDLYIMPVCFFIGRELAQAEQRVISQHYGNKRVNAPWYCGLEERAWTKKGLIDFVIPWLVTLCYSFII	hypothetical protein AVP1_0146 [Aeromonas phage AVP1]				WAX22256.1			hypothetical protein
7	800	+	10437	12836	ATGCATAATACCGGAAACCCGCTTGGGTCAAAAGACATCCTTGATCTCTACGATAACTCCGAGGTGGTGGATAACTTTGTCAATAGCCAACAAGATGAAGTACCAGATCGTTTTGGTGCGAAACGTTTAACATTAGCTGGTTTGATTAAACGTTCTATGGCTTTGCGAAATGAGATCAATGACTTTAGTGGTGCTTTAACGTTCAAACCAGAATGGTCAGACGTTCCAATGAACGTTAGTGAAGGTGTTGGTGGAGAAGGAGGGGCTTTAAACCTTCAAGCCGAAGCACTGGGGAATAGAAGTGAAATTAACAAGATAACTTCGAGGGAAACACTTCGTAGAACTTATCAAGAAGTTGGTTTAAATTTAGTTGATGGCTCTTTTGAACAAGGTGCTGTT…	MHNTGNPLGSKDILDLYDNSEVVDNFVNSQQDEVPDRFGAKRLTLAGLIKRSMALRNEINDFSGALTFKPEWSDVPMNVSEGVGGEGGALNLQAEALGNRSEINKITSRETLRRTYQEVGLNLVDGSFEQGAVITSTTDVVLHEKTGKCYSGPIGNVPKGTDPLSEEFVDKSNEHNTTFNTIAEMLVYGNFTVGQVVRWLGYHTRSDGGSNWGIVKSGSHVHDGGHIFSISSSIYIEANLRGNKISIMKFGANPDSTLDEFVTNNAPRIQALVNYLANRGGGHIYTPSPQVAGKMYGIGQSSPNVACVTVTSDKFTFSGDGPSSIWKTYTDSDVPLHFSSDSNLSNPSPTGDTVADFEVYGMHIKGTGVYQNLSLARGRGILFRNAKNVSVHDNTITSM…	tail fiber protein [Vibrio virus vB_VspP_SBP1]	0.74	0	0.4975	YP_010100757.1			tail fiber protein	Structure
8	228	-	13724	13041	ATGAGTGTGGGATTGTATATCGTATTCGAAGGGATGGAAATGGCGGGGAAGTCAACTGTGGGTAAAAAGCTCGGAGCTGCTATTAAAGCACGAGTTACAGCAGAACCTTTCAATGAAACTCCTGAGAGTAAAGCATTTAAAGCAAAACTTGTTAGCAACACAATGACTAAGGATGAAGAGATCCAAGGTTTTGGAACAGCACGAGTAGAAGCTTTCCAAAAAGTTATTGGTCCGTATTTACAACATGGACGAGACGTAATCAGTGATCGTAACTTTATCACTTCCATGGTTTATCAATCGGATAAAGAAGTTCCACCAAGTGAG	MSVGLYIVFEGMEMAGKSTVGKKLGAAIKARVTAEPFNETPESKAFKAKLVSNTMTKDEEIQGFGTARVEAFQKVIGPYLQHGRDVISDRNFITSMVYQSDKEVPPSEIFSFNRKLLKTYGFDIIPDLVIFIDISHEEFLERLDKSIKDGREINAKDLMFRDKEVFDSYRNKYLRCLDYLVDQYEVQVQIVKSNETDLANLLDIVEKSKQLKEEKKHNKLNKYFQVT	putative thymidylate kinase [Aeromonas phage AVP1]	0.99	1e-152	0.9381	WAX22258.1	Phosphorylation of dTMP to form dTDP in both de novo and salvage pathways of dTTP synthesis	3.65e-12	thymidylate kinase	DNA metabolism,replication and repair
9	492	-	15205	13730	ATGAATCAATTTAGTCATCAGGTTCAAGCTAGATTTAATCCTGAACCTTTAGAAGAAACAGATTACGATAATAGCTTTTTAGAGCTACAGGAAGTCCTTAGTAAACTTTCTGGCAGTGAAGAGTATCTTAGTTCAATGTTTGCCCCTGTTCGGTCTATAACAGAATACGGTGGTTTAGAGAGCTTTGAGGATATTGCCGAATGTATTGCTGGGTTAGAAGCTTTAGTACCAAACTACAACTATAACACTGACCATTCAGTTTATGGTGTTTTTGAAGGATTGGTAGAAGACCTGGAAATCACTCCTAAATGGGTTTCTACGCTTAGACGGTTTGTCTATGGTTTTGCAACTAAGGATAACGATCACGCAGAGTTCTTTGGTACCCCATATCTTGGTACA…	MNQFSHQVQARFNPEPLEETDYDNSFLELQEVLSKLSGSEEYLSSMFAPVRSITEYGGLESFEDIAECIAGLEALVPNYNYNTDHSVYGVFEGLVEDLEITPKWVSTLRRFVYGFATKDNDHAEFFGTPYLGTHRIVFKTADRVAFFTDIIDVDEVKLRDELIKCKWINKDFKVSSDAFNLSIVYLMHKVHKSNLPKNMKDDALVNLVVLFHYRILTSIMNHYFAYLVKPSVAQTAYNKLSMKFDIKRYGSWNALFKARAEFIIDPKTGIHYDTFTKMDNDKKIVYMVNDMESRLKGVVNDFTKVLYEVKDSVNLVETESGFVISDGQIDLKDIQKNVNAFRTYINTIITDGHSFYKQELLGFAAKAIDDSKAQKQFEDKLALVVKEFPTQYNHPKGEK…	hypothetical protein PQC64_gp013 [Aeromonas phage PS1]				YP_010674679.1			hypothetical protein
10	284	-	16072	15221	ATGAACCCTGTAGACTTTTCTATACAGAATCTTATTTCTGGGGTAAATGACATCCCTGAATATTTGTTAAAACTAGCGTTCGATAATCCCAACAATTCTTACGGATCAGTGTGGTCACCGGTTAATACCGAGTATAGCATTGAGCAAGGGATCCGTGAAAAGGTAATCTTGAAGATGGTCGGTCCGTTATTAAATGTTGTTTCTGGAAATACAGAAATCCTTGATTTAAGCAGCGCTAGAATAGTGAACATGCAGGGTGGTCATATACATGTAAATGTACCTGATTTCCTTACTGGTGGTAGAAAAATTATTTCAGTTATTGAAGTTTACCCAGGTAATCTTAATCGCGCGATAGCTTCTGGGTATAACATGACCGCTGGTAATGGTGCTTGTGGCAGC…	MNPVDFSIQNLISGVNDIPEYLLKLAFDNPNNSYGSVWSPVNTEYSIEQGIREKVILKMVGPLLNVVSGNTEILDLSSARIVNMQGGHIHVNVPDFLTGGRKIISVIEVYPGNLNRAIASGYNMTAGNGACGSGGQVGNALNRLMSGLDDSNVQRSFTSFTMTGNNSFLIRDAGAAMFNMIAKVVLAYDEHFSVIPPKMYDKFYELVELATKAYIYKTCRRGMQEAVSRYGVSVDDVRDDVERYADSAREFKEFFNEEMKKHLSYADPKGVSDTLKMMVPRKR	hypothetical protein PQC64_gp014 [Aeromonas phage PS1]				YP_010674680.1			hypothetical protein
11	32	+	16928	17023	ATGAGAGTTTTAACTTTTCCGTTAGGCTTTGAGTTTCAACAATTTGTGATAGAGCATGAAGCAACGGGAGGTCTAAAATCAAACATAGATAACTAG	MRVLTFPLGFEFQQFVIEHEATGGLKSNIDN	no hit
12	138	+	18511	18924	ATGGGACTATTTGGTTGTGAAGAAAAAGTAAGTGGAAGAGATCGACAAGTTTTTGTGTTTAAGGATTTTGTTATTAAACTTCCTAGAACTGAAAGTTGGTTACCGTTCGTAAGAGGATTGTGTTCCAACTTAAAGGAAATCGAAACAGCAAAGTCTTACAGTGGATTATTTCCTGAGCAAGTTATGGAAATAAAGTGGTCTGGTTTATTTGGAATAATCTTGGTGGCTAAACGATACCAAGAAGtAAAAgAcACGACTGTACATCGTCGCAGATTCTTTTATCACTTAAGGAGACTTTATGGGAAGGATCTTTACAAGTGGAACTTTATCTGGGAAGATGATGTTAAAGTTTTCAACTACGGCTGGGATAAATACGGTCGTTTGGTAAAACTAGATTTG…	MGLFGCEEKVSGRDRQVFVFKDFVIKLPRTESWLPFVRGLCSNLKEIETAKSYSGLFPEQVMEIKWSGLFGIILVAKRYQEVKDTTVHRRRFFYHLRRLYGKDLYKWNFIWEDDVKVFNYGWDKYGRLVKLDLGVHY	hypothetical protein PQC65_gp035 [Aeromonas phage pAEv1810]				YP_010674948.1			hypothetical protein
13	122	+	18924	19289	ATGTTCATTAACCGTAAAGGGTGTACTAGGACTGTTTTGGTTTTCAATGACTTTGTGGTTAAAATCCCCACCTTAAGATCTTGGGAACTCTTCCTACATGGCTTGTTGGCAAACATTTCTGAGGAAAGATTTACCAGGAGCTTAGATAATCAGTTAGGACTTGTTCCTATGTATTATGGTAGTAAATTGGGAATATATGTTATTAGCAAAAGAGCCAGGGAAGTCAGACATCGTGGATTGTTCTGGGTAGAGTTAACAAGATTAGCCGTGTTGTCAGATCTCCATCCTGACTTTTGGTATCATGATGTAAAACCTGAAAACTACGGGTTTATCAATAATCAACTTGTAAAAATTGACTTAGGCTAG	MFINRKGCTRTVLVFNDFVVKIPTLRSWELFLHGLLANISEERFTRSLDNQLGLVPMYYGSKLGIYVISKRAREVRHRGLFWVELTRLAVLSDLHPDFWYHDVKPENYGFINNQLVKIDLG	hypothetical protein PQC64_gp234 [Aeromonas phage PS1]				YP_010674695.1			hypothetical protein
14	205	+	19299	19913	ATGAACTTTGATCAAATTAAGAAACGTATTCAACTGAATCTGCGTAATGCGTTTTCTGTAACTCACGTTAAACAAGAGCAGGTTAATCAAAAACTCATTAAAGACATGAGGGTACTGTGTGAATTTCGGGTCGAGTGCATTAGTTTTGTACTTAACAACGGGGAGAAACACTTTATCTTTTATATCGATAAACTCGATGGTCTTTATTTCACTAGGAGTAAAGAAGGGATGTTGGACGAACTTACTTCTAGAATTCGTTATTACGATTTTACCTTTGAGCTCACCGACGATCCTGAATACCGCAATGACGTCACTGGTAAACTTCTGGAAAGTATTATCGGTCGCGAAGCACGTCAGCAAATGCACAACACTTTTAATTTCTGGAGGGAAGAAGCCGCA…	MNFDQIKKRIQLNLRNAFSVTHVKQEQVNQKLIKDMRVLCEFRVECISFVLNNGEKHFIFYIDKLDGLYFTRSKEGMLDELTSRIRYYDFTFELTDDPEYRNDVTGKLLESIIGREARQQMHNTFNFWREEAASRGNYFYYTLGYKVTGYNKRTMSFTADFELNVRKENEDEFTTYSGQFVDGSAVNIKTDWNGAYVTLSDIFY	hypothetical protein PQC64_gp244 [Aeromonas phage PS1]				YP_010674685.1			hypothetical protein
15	228	+	19982	20665	ATGGGAACGATTGGTTTGAAAATTAAAATGTTGTTTGTTTATGTTATTTTGAAAATTATGTCCAAAAACGTAGAAGTGATCAAC	MGTIGLKIKMLFVYVILKIMSKNVEVINEKVKELVIWANGKNNDNVLLGGIGSVEVRLVKEGRAWYIQIEGLDSTVIKDRLTNGFYAFNKKTVGRLEALFITWAGVDFKQDIDHVCEYIKGFDYMCQVPEFGLFDRIRETKKEVVFTPHEDFANYIDVKGNIARKVYGQYSLELCFKISPKFCRGFVGELVIDKIKPINIATVFTQKEFNKSLGGLVSDYVQNVVEC	hypothetical protein ACP1_0089 [Aeromonas phage ACP1]				WZX10378.1			hypothetical protein
16	221	+	20733	21395	ATGAAAACTGTATTTAATCATGTCGATAAAGCTATTCTGGATATGGCTCGGGTAGTTAATCTCTTTGCTAGTGATAAGGAGATTCTGGAAGCTCTGGAAACTGAACTCATTGGTTCTCGTGGTAAGAAGATTAATGTTCTTACTTGTGGTCATGTTAAACTTCAAGCTGTAATAGAAGACATGGACGTTTACCTGGGTTTCGCAGATGTTAAGTTTGAAAAAGAACGTCTTCCTACTATCTCTGGTTGTTCATTTAAAATTAACTTACTGACCAAGGATCATGCAGAGATTTCTAATGATCTTCGTAAACGTTTTGTAATTACTTATGAAAGTCGTTACAGAACAGCCCTACAACGCTTTATGAACAATTTGAAAGCAGGATCCATGCAAAGACCTGGA…	MKTVFNHVDKAILDMARVVNLFASDKEILEALETELIGSRGKKINVLTCGHVKLQAVIEDMDVYLGFADVKFEKERLPTISGCSFKINLLTKDHAEISNDLRKRFVITYESRYRTALQRFMNNLKAGSMQRPGFWAKLFKRGSVSFKSINPVISEMFTLKEVVCFNGYDSTLKFDILGEIKGIGTYYNNYNPDIYMSVSEVTPEKLTDGVIGNIMSKYIL	hypothetical protein AVP1_0155 [Aeromonas phage AVP1]				WAX22265.1			hypothetical protein
17	253	+	21415	22173	ATGAAAACTTTTAACCCATGTGAAAGAATGTCCGTACTACATTCGGTTATGGATGTTAATTATACGTTGATCCAAGATTTCCGTGAACTAGGGTATTCTCAGTTCTTTCTTCCATTGCTGAAGTATAACAACTACGCTCGTAAACATCTAAAAGAAACTATTGCTGGTTTAAATGTTCGAGGAGAGTTTGAACTTAAAATTGGTGTAGTGTGTAAGAATCAACTTAGTTTGGTTCGTAATAAACAACACAAGTACTCACTCCATATTTCTGACGTTTATACTCAGGATAAAGAGATTATTTCTCTGTCTGGTATTCGTGATCTGTTTAACGAAGCTCAGATCAATATGATCATGACTAGACTGAAAGCTTGTAAGTATCCGGAAGATCTCTATTACAAA…	MKTFNPCERMSVLHSVMDVNYTLIQDFRELGYSQFFLPLLKYNNYARKHLKETIAGLNVRGEFELKIGVVCKNQLSLVRNKQHKYSLHISDVYTQDKEIISLSGIRDLFNEAQINMIMTRLKACKYPEDLYYKHFEIIRSNIAKSLETDKPSIVDKLFKRSKNVSFNTGGYLEGKWIEGSYTAYYGLWGGVEVEGQCNYYVGMINLSMFSEIHTPVHIKRFKVTFNKDLKSLATYLAKDIAKQVCQELGPKF	hypothetical protein AVP1_0156 [Aeromonas phage AVP1]				WAX22266.1			hypothetical protein
18	243	+	22186	22914	ATGCAAATCGATCGTACTGTCAATTTAACTTGTTATCCCGATCACGTAGACTTTGATGTTGATTATAACAAAACCATGTATGATTTATTTAAGCTTGGTCTTGAGGATTACTTTGTTAAACTCTATAAAGACATTGGACATGTCAACAGGACAATTGACGAAGCTTTCAAAACTGCTCCTAAATCCATTACCTCAGTTACTATCCGTATTGGTGTAGTATGCGGTAAAGACATCAAAATCAGTCGTGATAGCAAACATCGTTTCTGGTTGTTTGTTGATGATAAGAGTTTCAGGGTTGGTGCAGTAGGTAATTATTTTGATAGAATCTCTTTAGACAGAATTAGAGAGAATTTGGGACTCCCCAATCAGTATGCTAAACAGTTTTTTACACAGGAGATT…	MQIDRTVNLTCYPDHVDFDVDYNKTMYDLFKLGLEDYFVKLYKDIGHVNRTIDEAFKTAPKSITSVTIRIGVVCGKDIKISRDSKHRFWLFVDDKSFRVGAVGNYFDRISLDRIRENLGLPNQYAKQFFTQEISHNVLNSIEIPKPSFLDLYARRRKEFTFNTGGFKEGNWIVVKGFIKYNMFGKDHISIGVSFTTGLVNRSLFSCLHTRRSMDISNEEYNWHEKSNISHLVAESIVELIFN	hypothetical protein AVP1_0157 [Aeromonas phage AVP1]				WAX22267.1			hypothetical protein
19	135	+	23368	23772	ATGTTAAGTTCATCTGGATTGATAATACTTACTAGTTCATTGATAAAAGCTGTAACTAGTAATATACTAGTTCAAAGTAAAGAGACTCATGAGACCATTAAACTAGATCAAAGAGTACCAGTTTCAATATACGGTAAATGTTATTATGGAATTGTAAAACGTGATCTAATTATGGAGAATTATTTTAAACACGTAATGAAAAAGCCAATAGATTATTATCTTTATTTTGGGTTTGATAGTGGTAAGGGTAGTGATATAGTTGATTTGTTTACAGCTGAAATAACAGTTGGGGTTATTACTAAATTGAAATCAGGATCTAAAGAACTAGAGTTTACACCTGGAACGTTACAAGATTCAGATTTCTACGCTTTTGTTAAATCAATTGGTGAAAATCTAGTT…	MLSSSGLIILTSSLIKAVTSNILVQSKETHETIKLDQRVPVSIYGKCYYGIVKRDLIMENYFKHVMKKPIDYYLYFGFDSGKGSDIVDLFTAEITVGVITKLKSGSKELEFTPGTLQDSDFYAFVKSIGENLVY	hypothetical protein AVP1_0159 [Aeromonas phage AVP1]				WAX22269.1			hypothetical protein
20	213	+	23803	24441	ATGAATTGTCCTGATCTGGCTATTAACAAGTTTAATGATCACATGGCTGTAAGAGTTAATGAACTTCCACCTACTTTGCCCAAATCGTTCTTTAAAGAACACAAGTTTAGTTTTGCTGATAGTTACGATGTTCGTTGTAGATATACTAGTCGTATTGGCTGGTTTATTCTCACAACTGAAGTTAAAGAAGTATTGGTTAACTTCCTTAAGGGTAAACGTGTTTTGGAAGTAGGTTCTGGGACAGGTTACTTCGCAGCTCACATGAAACAGGGTGGGGTAGAGGATTACAATGCAGTAGACATTTGGGATCCTCAGTACTGGGATGAACATACACCCCGTTACTTTGGTATTGATGGTAATAGTTTAGATTACATTGATAATAGCTACGATGTAATTGTA…	MNCPDLAINKFNDHMAVRVNELPPTLPKSFFKEHKFSFADSYDVRCRYTSRIGWFILTTEVKEVLVNFLKGKRVLEVGSGTGYFAAHMKQGGVEDYNAVDIWDPQYWDEHTPRYFGIDGNSLDYIDNSYDVIVMNWPPYDEPFAHQVVKKMRKGQVLIFEGEGYGGCTGDDDFFNYLDEHFTPMKELDNELNEHHIRFPGINDYWWVYVKTS	class I SAM-dependent methyltransferase [Aeromonas phage pAEv1810]	1	2e-145	0.9245	YP_010674957.1			class I SAM-dependent methyltransferase	AMG
21	106	+	24455	24772	ATGTTGAACGAAATCGGGCACAGTAAGTTTCAGGAAGAACTTACCAAAGCAATTGTTGAAATCAAACAAAGAGCTGTAGAATCAAAACCTATGTACGGTCAGTATGTATATCGTTTTCTCGATACAGTTTATCCGTATCGTTTTAAAATGTGCGTAGAATACGACGTGTGGGATCGAGACGGTAGTGTAGTTATTAGTTGTTCTCTACACACTAATGTTGTTACAGACGCTTTGGTGAAGGTTCCTGAAGGCAAACTCAAAGATACTGACTGTGTTTCAGAGATCGTATCTACTTTGACCACTAAGTTGTTTCACTAA	MLNEIGHSKFQEELTKAIVEIKQRAVESKPMYGQYVYRFLDTVYPYRFKMCVEYDVWDRDGSVVISCSLHTNVVTDALVKVPEGKLKDTDCVSEIVSTLTTKLFH	hypothetical protein PQC65_gp045 [Aeromonas phage pAEv1810]				YP_010674958.1			hypothetical protein
22	129	+	24818	25204	ATGGAGAACTATATCATGAAAATATTAGAATTTGTTTTGTCAGCTAAAGATAATGTTGATTTTTATGAGTCTGTAGAAAACTATTTATCTGACACCGATCTTTATTGCTTGGTGCCTAAACAAGAAATAATTGAAAAGGACTTTTTTGTAAAATTATTAGTTGTGTGGATAGATAAAAACAAAGAAAAACAAGGAATTGTGGTCGCACATAACAGTATTCAAGAAGTGATTAAATGGTTTAAAGAAACCCATGAGGAAGTGTATAACTTACTTCCACATTTAAATGTAGATGAGTTTGAAAAATTAGCAAAAGAAATGAAAGCTTCTTCAGAATTAACATTACGATCTGTAGATGATCCTGAAGATTTTAAAGAAGGGTTTTTTTAA	MENYIMKILEFVLSAKDNVDFYESVENYLSDTDLYCLVPKQEIIEKDFFVKLLVVWIDKNKEKQGIVVAHNSIQEVIKWFKETHEEVYNLLPHLNVDEFEKLAKEMKASSELTLRSVDDPEDFKEGFF	hypothetical protein PQC65_gp046 [Aeromonas phage pAEv1810]				YP_010674959.1			hypothetical protein
23	71	+	25170	25382	ATGATCCTGAAGATTTTAAAGAAGGGTTTTTTTAATGAACCAGAACCCGATGATCTTGTTCCTGAATTGTCGACAGCAAAAGAGTCGATGGATAATATAATTAAAAATGGTTTTTACACTTGTATACAGTGTTATCCGGAAACACCAGTCGGGTTCTTTGTTTTCTATGGAAATGATTTTCAATCTCTGTTGGATCATGTTAATAGTGATTAA	MILKILKKGFFNEPEPDDLVPELSTAKESMDNIIKNGFYTCIQCYPETPVGFFVFYGNDFQSLLDHVNSD	hypothetical protein PQC65_gp046 [Aeromonas phage pAEv1810]				YP_010674959.1			hypothetical protein
24	167	+	25404	25904	ATGAAAGATGCTATTACCAACTACTTAGTAAAACAGTCTATTAGGTCAGACATTACTTTACAAAAAGGATTTCTGTTAAACGACAGTGGTATAGTGGAACACGAAACTAATCTCAATGATAATTTCTATCTGCATATGGTAAAGGGTGAAACTAGAACTATTGTTAGCTTAGTTAAACGAAATCCTGAACAAGCTATTACTATTGGTTCTTTTTGTAACTTTCAATCAGTTAATGATAAAATGGAATGGTTAATTGATTCCATGAGTTATTATGTCTTTAACTGTGTAATGAAAGATCTGAAAATAGAACACTATTTAAACAAAGATCACTTGTTCACAGAAAACGATTACAATAAACTAAATACTTTAATTGGGAAGAATGTTGTAATCAAGATTAAT…	MKDAITNYLVKQSIRSDITLQKGFLLNDSGIVEHETNLNDNFYLHMVKGETRTIVSLVKRNPEQAITIGSFCNFQSVNDKMEWLIDSMSYYVFNCVMKDLKIEHYLNKDHLFTENDYNKLNTLIGKNVVIKINTKHWNKWCLGLVKTLQGKFIKGELLQDVKVNLI	hypothetical protein ACP1_0097 [Aeromonas phage ACP1]				WZX10386.1			hypothetical protein
25	194	+	25915	26496	ATGAAAACTTACAAAGTTGAAGAACTTACATTAAGCGAAGCCAGAACCCTCTCAGGAGTTTTGTTTCACTTTACCGATAAACATACAGCAGTTAGCGAAAGTGGTGTTATAACTCTAACCACTAGTTCTAAAGAAGGGTTTGAACATGTAATTAAAAGCGATAGTTTCTTTATATATCGCGAAGAGGAATCTGAGGAACCTGATACCAATGAACTTGTTTGGGTTTGTGGGGTGATTAATCAAGAACAAGATGTCTTGATGTTGAAGTCTGGGAAGGAAGATGTTAGTAATGTTGACAGAATCATAGTAAGTTATCTTACCAGGTTACTTAATAACGAAGAACAGTTTTATCGTTTTGTAATTGGTGATGATACTTGGGAAGTGCTCTGTTGTCTCAAT…	MKTYKVEELTLSEARTLSGVLFHFTDKHTAVSESGVITLTTSSKEGFEHVIKSDSFFIYREEESEEPDTNELVWVCGVINQEQDVLMLKSGKEDVSNVDRIIVSYLTRLLNNEEQFYRFVIGDDTWEVLCCLNITSTQFLLRKMNTTIDNLVRYSDVCEIDKYYRKTGIWPVAQKFREHLDNHYKGILDVRTF	hypothetical protein PQC65_gp050 [Aeromonas phage pAEv1810]				YP_010674963.1			hypothetical protein
26	127	+	26480	26860	ATGTTAGAACTTTTTAAAGCGATCTGGTTTAGTTTTTGGTTTGATGTAAAGAAAGATGTTCCAATTAGTTTCTACAAGGAAGATATTACAAGTTTGAGAAGCTGGGTTTATGGAACGGAGTTTAAACCAAGAAAGATAAGATTTATAAATCAACTAGGTGAAACCAGAGTTGGCCTATTCTATTTTGAATGGAACTTCTCTGGTTTAATCTTAACACCTGTTCCTGGTACAACAGCAAAGTTAATATTCCCTAAGAAAAAGAAAGTAGTTCGTTTCGTTAATACATTTGAACGTGAACCGGAATACGATGCACCTAAAATGTTTAACAGAAACTTATTGAACAAATGGGTTTATGTATTTAAACCTCACAAAACAATATAA	MLELFKAIWFSFWFDVKKDVPISFYKEDITSLRSWVYGTEFKPRKIRFINQLGETRVGLFYFEWNFSGLILTPVPGTTAKLIFPKKKKVVRFVNTFEREPEYDAPKMFNRNLLNKWVYVFKPHKTI	hypothetical protein ACP1_0099 [Aeromonas phage ACP1]				WZX10388.1			hypothetical protein
27	162	+	26938	27423	ATGTCTGTTATTGAAAGTGTAGCTGAATTGAAAACCTTGACTAAAGCTTGTTTGAAAACTGTTATGTTCCATAATGTCTTTCTTCAACCTGGCGATTACCAATTCCGTAAGCTTAAAGGTAATCTCCTTATGGAATTGAAAGTAGAACTCCTTGATGGTAAGCGAATGCTCAACATCTACATTCACGGAAGTTCAGGTGAAAGTAAACAACTTCTATCACTTTCTCTAGGTGATTGCAAGTCCTGGTACAATAAAGATTTCATCAGAGTTATTGAGCAAGCTTTAGTAAAACAGATGTTTGTTCGTCTAGGCGAAACTAAACAGATGGTATTTGATGATCTCGATTACTATTATGTTTATACTAAGAAATTGGATAAAGTTATCTGTAACGAAGTAGAA…	MSVIESVAELKTLTKACLKTVMFHNVFLQPGDYQFRKLKGNLLMELKVELLDGKRMLNIYIHGSSGESKQLLSLSLGDCKSWYNKDFIRVIEQALVKQMFVRLGETKQMVFDDLDYYYVYTKKLDKVICNEVEQAMSNFHAGLGKVKAPFRKLLSVPVQLV	hypothetical protein AVP1_0167 [Aeromonas phage AVP1]				WAX22277.1			hypothetical protein
28	246	+	27453	28190	ATGCAAGTAACCATTAAACAACTTATGCAAGCAACACCTTTGCTTAGTAAAGAAGTCCTTAACCGTATCAATAACTACATTGCAATTCGTAGCAGTAACTCAGTGTTACCTATCCAGCCTTTTGAAATTTATGGGATTAAATGTAAACTACTATTTTTGAAAATCCCAAATGGTGTAAAGGTTAGCTTGAACCTCGCTGAAAAGTTTAGTCTGGAAACTGAAATCCCTTCTGACACCTTCGGTAAAAAGATCGATCCTTCCCACGTGGTTGAAATGATCAATGAAGGGATATTCGATTTTATCAGAAAGATTTTCTTTAAGATCCTAGCCTGCGATGTTGACAGTTTGCTGAAACAGTATCATGAAGCTGAAGTTGGTGATGTTAGCCATCTGTTCAAT…	MQVTIKQLMQATPLLSKEVLNRINNYIAIRSSNSVLPIQPFEIYGIKCKLLFLKIPNGVKVSLNLAEKFSLETEIPSDTFGKKIDPSHVVEMINEGIFDFIRKIFFKILACDVDSLLKQYHEAEVGDVSHLFNHYYPSIEVKKRSNGYSYHSWLGIPKSEEGTLRYESVVLNSKDHHLNGIGSVSIVENTSTWKLTNYADHNPTTVSTEQDIYGCKVIDNFTDDLTWLCMKGDYNPEWLDKLVSI	hypothetical protein AVP1_0168 [Aeromonas phage AVP1]				WAX22278.1			hypothetical protein
29	123	+	28219	28587	ATGCAACAAGTAGATAGTAAGTTTGAAAAGAAGATGGTAGTGTTCCTCAACAGTTTGATCAATCAGACCAAGAAGAACAAGATTGAACTTAACAGTAAAGCCGAATTCAATATTGATGGTAAAACTGTTGTGTTCAGCGCCCTACCTGAATTTCGTAAATATGGAAGTTTCCAAGTTTGTAACTGGAACAGTCCTGTTTACAATAGCAACAAAGAAAGTGTAGTAGCTTCTTTCAAACTGAAATTGAACGGAAATATGTTTGGTAAGTTTAGTGTTCACGTGAAACATGTGGTAGGGGATGTTCCGGAACAAGAACTTATTAAACTCTCTCGCGAAATGAAACAAACCGCATCGACTACTTTAAACTAG	MQQVDSKFEKKMVVFLNSLINQTKKNKIELNSKAEFNIDGKTVVFSALPEFRKYGSFQVCNWNSPVYNSNKESVVASFKLKLNGNMFGKFSVHVKHVVGDVPEQELIKLSREMKQTASTTLN	hypothetical protein ACP1_0102 [Aeromonas phage ACP1]				WZX10391.1			hypothetical protein
30	210	+	28605	29234	ATGGAAATGACTGTTAGCGTAACCGAGTTCACTGATAACACCACTTTATTTTGGCAAGGTGTTGAAACTGCTCGTAAGAACTTCAAACAAACCCAAGTGGTTGGGTTTAGTAATATCATTGAACTGAACGAAACTATTAAAGTGGAGTTCTGGAATCAGTGTAATGAAGAAGGCGATCTTGCTGTAAGTTGTATGGTTCCTGGTTTGGGTTCTTCAGGGACCCTGGGGTTCAGTTATACCGAAGTCCAAGAAGATGTGATCTCTGAGGAAATGTATGGTAATCACCTGTTGATCTTTATCAATAGCCTAGTCAAACATCTAGCTCACAAGGCTTACCAACAGTGGTGTGAAGAGACTAAGTTTATACAGTATGTTGATCTTAACGATACTGATAAGATG…	MEMTVSVTEFTDNTTLFWQGVETARKNFKQTQVVGFSNIIELNETIKVEFWNQCNEEGDLAVSCMVPGLGSSGTLGFSYTEVQEDVISEEMYGNHLLIFINSLVKHLAHKAYQQWCEETKFIQYVDLNDTDKMTELLPKGFGMVLEPEVRGYDLQVVDSEGQLLYRAAGENVLDFEENTSWDKLKLEIKLAWMTVYINDLAFKDLKVVI	hypothetical protein ACP1_0103 [Aeromonas phage ACP1]				WZX10392.1			hypothetical protein
31	155	+	29312	29776	ATGATGAAAGAAGGTAGGATAAGTTATGCGATAGATGGAAATAAAGTTGTATTCCATGATAATCAACTAAAGGGTAGTATGGTACTTTATTTCAAACCTTTGAATCCTAAGCAAGGATCAGATTTGATGTATGGTACCTTAAACGATATCTTGTTGTCGTTGAAGCGAAAAGAACTTATCTTGGAGTTATTTGGTATCACCAGAATAGATGTTCAAAAAGACATCATACTTAGAGGTAAGATTTTTCTTAAATCTAGTTTCTTATTTGATCCTGAATTGAACAATTCTAAGTTGCACTTTGTTTCTATTAAAAGTCGATGTGTAATCAACGAATCAGAGATTTCTCACTTTGGTGATACAAGACATGGATTAATTAAATTTGATCACTGTAACATCTCC…	MMKEGRISYAIDGNKVVFHDNQLKGSMVLYFKPLNPKQGSDLMYGTLNDILLSLKRKELILELFGITRIDVQKDIILRGKIFLKSSFLFDPELNNSKLHFVSIKSRCVINESEISHFGDTRHGLIKFDHCNISKEDFVRLPAGREITVINNQIH	hypothetical protein PQC65_gp056 [Aeromonas phage pAEv1810]				YP_010674969.1			hypothetical protein
32	513	+	29794	31332	ATGAACGCTAAATTCACTATTGAACAAATCGTCATGTCCATGTCATATCTGAAAGCCGATCAATTTACCGAACATAAATTTATTAAACAGGAAGATGAACATGGGATGTACAAATGTCTGAAAGCTGTTATTAATCATCCTGAAACAGGTCACCTGCAAAATAAAGTTGGAGTTGCTACAATTTTAGAAGATATCAAAGAAAAATTAGGAACTATATTTTTCAATTGGAGTTATCTCCTGGATGTTCTCTCCGAGATTAACAAATTAGAAAATATAGAAGAATACAAGGACGTGTTAGAGAATTTTCATTATCATTTATTAGAAAGGGAGTTGACCCGCAAGGTAGATCTTTTTCTAGGTGTTATGAACCAAGATGACCGTGCGGATCCACGCGAAATA…	MNAKFTIEQIVMSMSYLKADQFTEHKFIKQEDEHGMYKCLKAVINHPETGHLQNKVGVATILEDIKEKLGTIFFNWSYLLDVLSEINKLENIEEYKDVLENFHYHLLERELTRKVDLFLGVMNQDDRADPREILVRAFQGQYLDLHLFNETIERAFDLNLDKQIELLVDVFNIPQSMYKQILEKQDSYERRTFTIYSLRSFLFDKETTSPEPKGDYVSDDTQAVQEILNKPIKDKEMKQEQFYTKLYFYSDVKRIIFSGGKIEDIAECFSKLSVVDQADVCIQFGITITSIKHVPGIATVLATMFMNMDMQVLKRKLSDLVSHGFINEFNDRLDNCKTWEDANNLHKYAMVTFNGMKIPDLKDIIVKYMALDSHDQFDHDGTQLAGFFAGVIYADAMTM…	hypothetical protein PQC64_gp228 [Aeromonas phage PS1]				YP_010674701.1			hypothetical protein
33	124	+	31521	31892	ATGAACAAATCAGATTTAATAAAGAAAATATTCCTAGGAGGACTCTTTGAAGAAAAACCTAAGAGTTACCCCAAAGTTTATTTTATCAAAGGTATGTTGCGAGACGATAACTTAAGGTTCTTTTCCACGTTCAGATATCGGGTTAATAAACAGGATGTTATCATTGTTTCTATCAAGATCGCTCTTGATAATCCAGAGAACAATGTATGTGTTTCGTTGATCCATATTAAACCAATGAAAAAGTTCACTAAATCGATATTTCGTAAATCTTATCGAGTTCTTTACAAAGGGATGGATGAGATCATTTCATCTTCATCTATTCTCCTTGCAGAGAAACTCAACAAGCTTGAGGAAAGCTTTAATGTCAAATAG	MNKSDLIKKIFLGGLFEEKPKSYPKVYFIKGMLRDDNLRFFSTFRYRVNKQDVIIVSIKIALDNPENNVCVSLIHIKPMKKFTKSIFRKSYRVLYKGMDEIISSSSILLAEKLNKLEESFNVK	hypothetical protein PQC64_gp227 [Aeromonas phage PS1]				YP_010674702.1			hypothetical protein
34	131	+	31882	32274	ATGTCAAATAGTGTAGAAAAGTTAATCGCTATGATTAAACAGGACGTGAGCGAATTCCTTGATCATGTCAAAGGTAAACCGTTCCCTTCTGAAATCAAAACAGAAGAAGTTAAAATGTTCAGTTTTAGTACCACCTGTACTGGAACTGAATTTAAGATTTCTGTTACAACATTAAAAACAGAATTCCCAGGTAAGTTTCTGATATACATCAATACTGCATTTATGTCAGAACCTAAAACAAAAGAATCAATTATTATCCATGGTGTTCCACTTCACGGTACTTATGAGTCAACTCATGCTCTTGAGAATATCGAAGAAGAAGATCAGCTGGATAGTGAAATCTATCGACTGATTGAAGAATCTCTTGAGCAACACATCAGTCATGCTTTGTAA	MSNSVEKLIAMIKQDVSEFLDHVKGKPFPSEIKTEEVKMFSFSTTCTGTEFKISVTTLKTEFPGKFLIYINTAFMSEPKTKESIIIHGVPLHGTYESTHALENIEEEDQLDSEIYRLIEESLEQHISHAL	hypothetical protein ACP1_0107 [Aeromonas phage ACP1]				WZX10396.1			hypothetical protein
35	317	+	32399	33349	ATGGATCGTTGCTTCAATATCTATGGTGCTGGTGGTGCTGGTATTAACATTATGAACCAACTGCTTAAAGAGTCTAAGTCTCAGCAGTTTATCAAACAAGTAGTTGGTTTGGATACCTCTGACGCTAACCCAGCTATTGATGGTCTGTTTGAAATCGAACGCCTGGGAGATACTCGTGGTTCTGGTTCCGATAAGAGTGCCAACATCTCCCGTTATCCGGACTTCGTAAAACAAGTTCTGGCTAAACATCAACCTAATAGTATCAACATTGTAGTGTTCTCAGCAGCTGGTGGTTCAGGTTCAGGTATTGGTCCTTTCCTGGTACGCGCTATGTTGGAACGTGATATCCCAGTTTTGTCAGTAGTTATTGGTGATACAACTTCTATTAAGGAGTTTGAT…	MDRCFNIYGAGGAGINIMNQLLKESKSQQFIKQVVGLDTSDANPAIDGLFEIERLGDTRGSGSDKSANISRYPDFVKQVLAKHQPNSINIVVFSAAGGSGSGIGPFLVRAMLERDIPVLSVVIGDTTSIKEFDNTISTLRSLNAQTKLGCPVLFAYRENQLGRTQGEVNRNVLEVINNAIMMFNLQNERIDYADVKNFFFFTNVVKADPILTQVSFCNDENVKDYKRTPVACISLFNDIDQIKAPFDNLLYRKAGLFGPETEGLINAAHALLDHGSTLNELEVMMKQQETKQAELSGKYKVQKDLSQGSDDHGMFC	tubulin PhuZ [Aeromonas phage PS1]	1	0	0.9968	YP_010674704.1	GTPase activity	9.85e-28	tubulin PhuZ	Virion assembly
36	93	+	33394	33672	ATGCAAATTCTTTTTAATCTGTCTAGTATAGGCAACAACTTAACTGTATTGTCGGAAGCTAAAGAGAGTTTGGCATATTCCATTTTACAAGATGCGTGTCTTGACCATGGTATTCCTCTCCCACCTTCCCCGTATAGTAGAAGTCTCTCTCATGAACACAGTTATCTTTTTGAATTGGTGAAGGGATATGTGGATGAGAAACTACTCACTGTACCCACCCCGAGTTATGCGACCTTAACCAACTTAGGTCATCTTCACTTTCAACTCGATATTACTTAA	MQILFNLSSIGNNLTVLSEAKESLAYSILQDACLDHGIPLPPSPYSRSLSHEHSYLFELVKGYVDEKLLTVPTPSYATLTNLGHLHFQLDIT	hypothetical protein PQC65_gp061 [Aeromonas phage pAEv1810]				YP_010674974.1			hypothetical protein
37	160	+	33685	34164	ATGTTTCATATCGATTACAATTTACTAAAATCACAAGTTGCCCTTACCTGTGTAATGTCAGGCGGACAAGCAACAGAAACTCTGGACTACAATAATGCAATCTATTACAGTAAACTCGCTCTAGATTGTATTGTTCATGTTCTCAATGATAAAGTTAACAAACCTGACGACTCTTTCTACCTGTATTGTGAAGAGTATCACAAGAACGATTGTCAATTCACCTTCCTTGGCGAAATTGTGATTGGAATGGTGGTGGATATTAAACGACAGTTCTACACCGCAGGTTTTGATCCCCGGTTGAAGTATAAGTTACTTGAACGTAAATTTAATAATATTCCTTGTTATCGTATCTGCATGGATTTAGAAGAGACGTTCCTCTTCTTTACTCCTAAAGAAGAT…	MFHIDYNLLKSQVALTCVMSGGQATETLDYNNAIYYSKLALDCIVHVLNDKVNKPDDSFYLYCEEYHKNDCQFTFLGEIVIGMVVDIKRQFYTAGFDPRLKYKLLERKFNNIPCYRICMDLEETFLFFTPKEDKEDVSQAVSDDPSQEMLNELFGIYSH	hypothetical protein PQC65_gp062 [Aeromonas phage pAEv1810]				YP_010674975.1			hypothetical protein
38	149	+	34136	34582	ATGAGCTCTTTGGGATTTACAGTCATTAACTTCACCAGCTTCTTTCCGTTTATAGAACAAGCTATTGATGAGAAAGGAATGTACTCATCAAGAATGATAGTTAGAAAAGATTATCCATTCCTTGTTCCTGCGTTTCAAACCTATCTAATTAGAAAGTGTGGGGTATTCTCTTTAGTTGGTTATGTAGAAGAACCGGTATTAACATCCTGGTTTGATTTTGAAACGTTAATAGAAGAGTTTGATGATTTACTACTACAGTTTAGAGAGTACCTCATATCTAATTTAGGACTAGATCTACAAGCCAGGTATACTCTGGTTCGTTATCTGGATAATTTCAACTTTATCATTGCACAAGGAGAGCAGGATGATCCGGTACTCGACCACCAACATTCATCCCTT…	MSSLGFTVINFTSFFPFIEQAIDEKGMYSSRMIVRKDYPFLVPAFQTYLIRKCGVFSLVGYVEEPVLTSWFDFETLIEEFDDLLLQFREYLISNLGLDLQARYTLVRYLDNFNFIIAQGEQDDPVLDHQHSSLVDDCEQVVTECDPFL	hypothetical protein PQC65_gp063 [Aeromonas phage pAEv1810]				YP_010674976.1			hypothetical protein
39	43	+	34665	34793	ATGTTAAACCAAGAAGTAAGACAGCAACTTGATTTACTTATCCAAACATTAGATTCCACTGAAGAATGGCAGAAGTGTTATTTTGAAAATCAACAGTTTATTGTTATAGAAGGACAATTGAATGTCTGA	MLNQEVRQQLDLLIQTLDSTEEWQKCYFENQQFIVIEGQLNV	hypothetical protein AVP1_0178 [Aeromonas phage AVP1]				WAX22288.1			hypothetical protein
40	101	+	34786	35088	ATGTCTGAACCTAAAATCTACACCCAACTGATTACATTCCCAGGTATTCCTATTGAGACTGTTACTAATGCGGTTGGTCTCCTGATGAATGTCCATGGTGTACAACATCAACTGACAGTTAACCCAGAAGGGTTTTCTAGTGATGCACTAGTAACAGGCAATGAAGTAGCAGATATCCGTGCTACTAATCAATATCTGGAACTTAACGGATTGCTTGGTGGACTTTCTCGTGACCATGAGCTGGTAACTTGTGATACTAAGTCAGATGGTAAATGTCTACATCTGACTCTCACTTGTAAGTAA	MSEPKIYTQLITFPGIPIETVTNAVGLLMNVHGVQHQLTVNPEGFSSDALVTGNEVADIRATNQYLELNGLLGGLSRDHELVTCDTKSDGKCLHLTLTCK	hypothetical protein PQC64_gp221 [Aeromonas phage PS1]				YP_010674708.1			hypothetical protein
41	212	+	35098	35733	ATGTTTGTCTACCTTAATGCGTTTAATTACGATGAACTCATTGGGGGAATCGTGGAACGTTTAGGAATTCAAGACGAACCTTTGACCTATGAGATATTGTTAAAGGCGTTCAAGAGTGTTTCAGAACGTTTAAAACGAAGGAATGAGTTTCTTTCCTCCACCAATGAAGATCCAGATAACGTAGTTGAAAAATTAGCAGATAGTTATCTAGAATTAATTAGGATCTCTCCACACTTTAACGACGAAACTAATCCAGTTAGTTTTCTTCTTGAAATAATTACCGGATCAAGACCTCAAAGTGTTTGGGAAGGATATGAGATTTATCTTATTCTCTCCGAAAATCATCAAGAAGTTGGTAATGATAAAGATGGGTATTATCTTGATATCGATCCAGAAGAA…	MFVYLNAFNYDELIGGIVERLGIQDEPLTYEILLKAFKSVSERLKRRNEFLSSTNEDPDNVVEKLADSYLELIRISPHFNDETNPVSFLLEIITGSRPQSVWEGYEIYLILSENHQEVGNDKDGYYLDIDPEEALAVVEVILDFIECNKLIGEDPLDSFLEEHIKDQLIGDEPGSLQLEVIDSPGKVVTYGNALITFPLLLAKVEHYYEVI	hypothetical protein ACP1_0112 [Aeromonas phage ACP1]				WZX10401.1			hypothetical protein
42	141	+	35720	36142	ATGAAGTTATCTGAAATCCAAAAAGGTGATCTAGTTAATTTCGATATGATTACTCCAGGTATCTTTGGAGATCAATATCGGGGTGTTTTGGTAGCAGGTGTGGTTGATTATACAGTAGCTTCTAGTATTGATCCAGAGCTTAATGTAAAACACCAAGCTTTCTATCCGATGTTTAAAAACACCGTGGATAACGTTAATGATCCGTCTCGTTACGACTATCTGCTTATTAGACCAGATCCCACTCAATCTAATCTCTTGGTTATCGGTTATCCCTGGATCAATCCAAGTTCCCTAGAAGTAACTAAAGGTCGTTCTGCCCTTATTACCATTACTACTTGGGAACAACGCTTTGAAAGTCCTTTAAAAGACTTTCTAGCTAATCTAGGTGTACCTTACACC…	MKLSEIQKGDLVNFDMITPGIFGDQYRGVLVAGVVDYTVASSIDPELNVKHQAFYPMFKNTVDNVNDPSRYDYLLIRPDPTQSNLLVIGYPWINPSSLEVTKGRSALITITTWEQRFESPLKDFLANLGVPYTIDIRDKS	hypothetical protein AVP1_0181 [Aeromonas phage AVP1]				WAX22291.1			hypothetical protein
43	689	+	36305	38371	ATGTCAGAACCCAATCCGTTTCTCTCAGAAACGTACGAATCAGATCGTAACATTATTAAACACTCTATTGAACAATATTCGGAATTGATCAGTAGAGTACAAGGTGAAGATAAAGAAGTTGTAAAGGCTAACTTACTAACTTATTTCAAAGCCAATAAAGAACAATATAAATCTAAACGCGCTAAAGTTATTATCAAGAATAAAGTTGGTGATAGAGAAGTAAAGATTATCCCATTCTCATCTGTATTAAAACATGTACAAGATAAAAACTATCACTTCTCACCAAGTATGATAGCTTACACCAATTCCGATGAAGAAGAATGTGTAAACTCAATCGGGACTCGACTGTTTATCGCTAACCGTAAGTACTACAAGAACTTGCGTCAAGACGCCAAAGCT…	MSEPNPFLSETYESDRNIIKHSIEQYSELISRVQGEDKEVVKANLLTYFKANKEQYKSKRAKVIIKNKVGDREVKIIPFSSVLKHVQDKNYHFSPSMIAYTNSDEEECVNSIGTRLFIANRKYYKNLRQDAKAVNDKDLYGKYHELQNAFKIFNNAQSGAMSSGGTPISNHTGHTSLTSTTRCLTSTANLTNEQFIAGNRFYHNPDATLQSMIARIQVTDFKLLEQVMSKYKLHYPTSEDLMKRVKHCSSRYWDSESQMSLIETFVDKLKPIEKASILYTLDLFSLFNHNRDVVCAFFDKWCHIPEVDESKLLKPDNGDRYVLCVSKLPRDPSKEQVQALNYHHVQVEKEYSDFIKVFFKSPIPPTGLFNVVNAVRDCVLTSDTDSSIYSVDEMIDSYT…	hypothetical protein AVP1_0182 [Aeromonas phage AVP1]				WAX22292.1			hypothetical protein
44	360	-	39507	38428	ATGTCTCATTTCAAACTAAAGAGCAATAGGTTACAATACTCAGTACCACAGTACGGAGGTCTTGGTAACCTACAACGTATTATAGCTAGAAACAGAGATAACTATAGGAAGTATTTCCAACTAGGTAATCGTGTTGTTCCTAGTCAACATCCATTAGTTCAACTGCTTCAACACTTTTCGGTTGACATTGTATCAGGATCAGAGTCTCTTTTTAATTTGGTGGAATTAAAAGGTAGACAATACGCAAGCTTGGTTAACCTTACCTCGCTATATAACAAAGGTAAAGATCACCTCGATACAGTATTTCCTGAAAGCAATCACCACACTCTTTTTGTCGTTCCGTTCGATAATGAGTACGGTCTGACAATAGATGATCTCTCTCGTGAAAAAATATCTGAG…	MSHFKLKSNRLQYSVPQYGGLGNLQRIIARNRDNYRKYFQLGNRVVPSQHPLVQLLQHFSVDIVSGSESLFNLVELKGRQYASLVNLTSLYNKGKDHLDTVFPESNHHTLFVVPFDNEYGLTIDDLSREKISEQPILSTIFSTSNVQYWDLSKLLDSEIRKSQEDFYTAIQVDIHRLVLSYYYYLTDRVSNNINVGLTPQHFIYLVLMDYYPVHNEAVMLNYTAGDKIVIQDPPFAFTDYAMDLGKYVTWKKKKLMSDRLRSFTEYMEYHPTLYPNSGPFINCGKSQMFIQLGWIYTLAALYWVKPYLSYMDYMGYQDPIIESQLRTFYKLNPAFILNQIKDPYWRNKFHNVHLDLKER	virion structural protein [Aeromonas phage pAEv1810]	1	0	0.9721	YP_010674983.1			virion structural protein	Structure
45	634	+	39774	41675	ATGCAAGTTAACAACAACGAAAACAACGCTATGAACTCCACCCTGGGTCTGGGTACTTCTTCTAACGGTTCTGGTTCTCCCCTGGCTGCTCTGTTTGGTAGCACCAACCTGATCACTTCTTCTCACTCTGCTACCGAAGTTGCTGATGTGAGTAAGTACCTGCAAGAGAAAGTTAAAGAGCTGCTGGCTAACACCGCTCCTGAAATCCAGAAAGCAACTCTGCCGCGTTTCATGCAACAGCTGACCTCTGACATCACTCCGCATCTGCCGGGTATCGCAATGTACACCGTACTGGGTACTAGCTGCTACGTAATGCCGATCCTGTTCTACAAAGCAGGTATCACTGATGCTACCGATACCATCCAAATGGGTAACGAAGCTCCGCGTGGTTACGCTAAG…	MQVNNNENNAMNSTLGLGTSSNGSGSPLAALFGSTNLITSSHSATEVADVSKYLQEKVKELLANTAPEIQKATLPRFMQQLTSDITPHLPGIAMYTVLGTSCYVMPILFYKAGITDATDTIQMGNEAPRGYAKTPTSFMTNDVMKKVKESFKVIDGKTMTNVVITAPMVMNLERYIKAGITGEDMAAKVGHKLLKEWQTGITNMAALETQKAGGQLPNPFAGGKLFGQHEAALARVESVHQLVVDGLPVPYNLAVKLATANKNNMTNYGNNTAKTILTTYLNVQLETMSPGQFNDVRARNPGRPCGPIVPVVVAGMSNPGETLHHNNSLMTQLLGLFASLAANAPVFFSEAFRGQQVGNRGNLGVFNNYMASILGPVYGADHNLTNKNITNIAVTNDWI…	hypothetical protein AVP1_0184 [Aeromonas phage AVP1]				WAX22294.1			hypothetical protein
46	476	+	41763	43190	ATGTCAACTTTAGCGAATGTACTTGAGCAATACCAAATACAACATCTTCTTCCAACCACTCTATTTGATAAAATCATTGGAGAGTCAGGTTATGTACCAGAAGGTGATGACGAAAGCTTTTACCAACCTCTTTATCCAGATATTGAAGATTTCAATTATCGGCATGATACCACTACAGTTCATCCGATCTATCTGAATGATTTCGATTTTAATATAGAAGAAGATCGAGAAAAGATTACTGCTCTACTACGTACTGAATACGAAGGAAATAATTTCGATACAGTAGCAAGTTGCACTTGTAAGAAACATCGTACTAATGCGTACCTTGGTACAAGTTTCGTGTGTGACAGTTGTGGAGATCCCGTCACTAAACCACTTGGTGAGAAGATCGAAACCAAA…	MSTLANVLEQYQIQHLLPTTLFDKIIGESGYVPEGDDESFYQPLYPDIEDFNYRHDTTTVHPIYLNDFDFNIEEDREKITALLRTEYEGNNFDTVASCTCKKHRTNAYLGTSFVCDSCGDPVTKPLGEKIETKVWLRTPANVSGFINPTIAEVFFRKLNTKTPKVNLMEYWINKEFRNEKRFRDPSHSAFKIACKLEAFRLSLNIEFGYNEFVDNMDLIIRSAIEHDTNGVLDLTEKNREHYAMFWEKFKSRAVAQHLPLPNKVTSIVESDQRDKYVNKEKSDLEKIFYTIADMYPAYDYRSTENAEIMGKIFTKLKSMMLDVTESILFKKKGMIRYHAGAGKLPMTGRSIITGESGVCRSDTIIVPWLYGITCLDKHLTNWLYRKGYTPLKVKEIIRS…	DNA-directed RNA polymerase [Aeromonas phage ZPAH34]	0.98	0	0.6874	YP_010675979.1	DNA-directed RNA polymerase activity	2.8e-44	DNA-directed RNA polymerase activity	Transcription
47	90	+	43936	44205	ATGATCTCAGCCGGTATGAAAGTATCGGAATACTTGAGTAGCGATCAAGTGAAAGCCGTTGTGAAACGTTACAATGAAGAACTGGATAACATGTATCTATTCTTTATCCCCGATATGGCGGGTAAAGTAAATGCATATAGTAACTGGGGACACCATCAAATGGTTGATCCAAACAAGCCGTTTAAAACAAGTAGATTCGTTGCTGCAACACGGACTAATCTCTTAAACATAAATAGCGTGCTTCTTAATACACCGATTGAGGAGGACTAA	MISAGMKVSEYLSSDQVKAVVKRYNEELDNMYLFFIPDMAGKVNAYSNWGHHQMVDPNKPFKTSRFVAATRTNLLNINSVLLNTPIEED	hypothetical protein PQC65_gp073 [Aeromonas phage pAEv1810]				YP_010674986.1			hypothetical protein
48	217	+	44207	44857	TTGAACGTAACATCAGCTTTCAATAGAGGTTGTGGTGGAAGTTTGAGTAGTGAAGCTGCTCAAGTCTACGATAGCTTCATGGGAAATATGTTACAGAAATACGAAAACTTAACTGGATGGTTGAGTGAAACTGTAGATTCTGTAAAGAAAGCTCATAGTAACTTTATGTCTTCTAAGATGTGGGAGTTCTCTAACCGTATTGGTAGAACAGGACACTACGTAGGAAGATTCGAAATCGGTTATCTGTCGGAAGTTCAATTCCAACAACAAGCCACTGGGTTTATGCGTAATTACATTATGGCTAACCCTAACATGATGGCGTTGTATGAAACTGAACAAGTCTCTGGATATGATGGAGATTTCTCTGACTTGTGTTCTGGTATAGGTCATGGTAACTAT…	LNVTSAFNRGCGGSLSSEAAQVYDSFMGNMLQKYENLTGWLSETVDSVKKAHSNFMSSKMWEFSNRIGRTGHYVGRFEIGYLSEVQFQQQATGFMRNYIMANPNMMALYETEQVSGYDGDFSDLCSGIGHGNYYYDKAMDGLVTQNESDQYFYRTYHNSMDEGTHLSPRERFDIQRTWRATDHHIKNLFDSSNIAGGNILTLEEVEERRKAEEDKE	hypothetical protein PQC64_gp210 [Aeromonas phage PS1]				YP_010674719.1			hypothetical protein
49	109	+	44932	45258	ATGAAACAAGTGCACCAAGACGATATTTGTGTTGTAACGCGATCTGAAGTTGATGTCAATCGTTACTATGGAAGTGGACGTCGAAGTAAACTACCTTTGCCGATGCTTAAGTACCAGGACTCAAGTGATACTAATAAAGAAAATGGTTTCACTTTGGAAGGTGTAATCGCTTCTGCTATTGATCGTTTGGAACACTTTAATACCGGACAGTTTAAATGTGATCACAACGATCGTGCTTTGGAACATCTTCGTGGTGCATTGAAAGAACTCAATGACCGAGTAGAAGATCGTAAAGCACGAAATGTTTACAACACCGACAAAGCTTAG	MKQVHQDDICVVTRSEVDVNRYYGSGRRSKLPLPMLKYQDSSDTNKENGFTLEGVIASAIDRLEHFNTGQFKCDHNDRALEHLRGALKELNDRVEDRKARNVYNTDKA	hypothetical protein ACP1_0121 [Aeromonas phage ACP1]				WZX10410.1			hypothetical protein
50	163	+	45267	45755	ATGGGTGCTGGATACGCCTCTTTTCAGATGGATTTGAAAAGTGCTGTAGCGATTAATGCAGCAATTGAAAAAGAAGAGATTAAGTGTGCCGATGACTTTCACGAGAAATTAGCAACTAAGATTAACATTGTAGCTAACGATCTTCACGCAACATTGATGTATGACAAGCGAGATCCGGACATTAGTCCAGGGATTAATCGTAAATCATACAAAGCTAAGGTAATCAACGTAGAGAAGCTAGGAGTACCCGGTAAGCAATTCTACGCCCTAGTCCTTACCCTTGAGTCAGAAGAGATTCAGAAACGTTTTAAAGATCTCCTAGAGCTTGGATTTGAACACTCTTTCCCAGAGCTTAAACTCCATTGTAGTTTGTATTATGGAGATGGGACTGAACTGTGT…	MGAGYASFQMDLKSAVAINAAIEKEEIKCADDFHEKLATKINIVANDLHATLMYDKRDPDISPGINRKSYKAKVINVEKLGVPGKQFYALVLTLESEEIQKRFKDLLELGFEHSFPELKLHCSLYYGDGTELCYKFMKRLFDEGKLPEYITLCNENWNACKD	putative RNA ligase [Aeromonas phage ZPAH34]	0.99	1e-46	0.4845	YP_010675975.1	ligase activity	9.63e-38	ligase activity	DNA metabolism,replication and repair
51	48	+	45850	45993	ATGACTTCTGCTCAAATTGTTGGTGTTGCTTTCTTTGCTCCTATGATGGTAGTTACCTTCTCTGTATTAGGTTTCTATTATTATAACCAGTGGAAAGAAAACAAAGCTAAGAAAGGTCCTATGGCTACCTTTAATAAGCGTTAA	MTSAQIVGVAFFAPMMVVTFSVLGFYYYNQWKENKAKKGPMATFNKR	hypothetical protein ACP1_0123 [Aeromonas phage ACP1]				WZX10412.1			hypothetical protein
52	138	+	46076	46489	ATGCCAAAAGGTGTAGTAGCTACCATGGATACTTTAGGATATGTTAAAGAACCTACTGTAAAGATAGATCGACTCATTGCATATTGGTTTGCAAACCGTATTGATCAATCTATTATCCTCACTGGTATTTATAGTTATCAATATGTTGTTGCAAGACATCAGAACGATTTCCAGATTGATAACTTTATTAAAGATATGGAAGAAAGTTTACGTTCCTATCTTTTAGAGTGTTTCACAGGTGTCGAAGTGGTGGTTAGATCGCCAGATTACGAACCAGTTAAAAAGATGTTTACATTAGCAGTTTCTGGACAAGTAGAAGAAGACGGTAAGCTGTATGATTTAGCAACGTCAGTTTCTGTTAATGGTAAGACATTTGAATTAATTCAAAAAGGAAGGAAA…	MPKGVVATMDTLGYVKEPTVKIDRLIAYWFANRIDQSIILTGIYSYQYVVARHQNDFQIDNFIKDMEESLRSYLLECFTGVEVVVRSPDYEPVKKMFTLAVSGQVEEDGKLYDLATSVSVNGKTFELIQKGRKEYAR	hypothetical protein PQC65_gp078 [Aeromonas phage pAEv1810]				YP_010674991.1			hypothetical protein
53	271	+	46479	47291	ATGCAAGGTAAAGAAGTTGCAGGTTTTGAAGGGGTTGATAAATTCGCTCACGGTGATTTGTTCGAATTCCTAAGTAAGACCTTTGCTTATACAGAAGTGGCTGGACAACGTGTTATCCAGACCCCGGATGGTCTATTTGTAGAACACGTGTTGATGGAAGAAGAGTACTTCGTAGAGAACTGGTTGTCTCAGTTCGCCATTGGTCACGCTGGTGATAAGAACTACTTCGATATGGAGACCTGGAACCAGCTTACCGATAACTTTACCAAAGGTGTAATTGTTATCAATGAACAACGTCACCCGGTTCTAATCATTCGCAAGTTCACCGAAATGGTACTACCTGAAGATCTAATGGAGAAACTCGCCTTTTGCAGTAACTATGCTTCTAAAGCCAAGTTT…	MQGKEVAGFEGVDKFAHGDLFEFLSKTFAYTEVAGQRVIQTPDGLFVEHVLMEEEYFVENWLSQFAIGHAGDKNYFDMETWNQLTDNFTKGVIVINEQRHPVLIIRKFTEMVLPEDLMEKLAFCSNYASKAKFVTDEAEKTALIKQFAEQVNAITNYAGVDEDSLTSLIPPAFYDKHNVHPLTMKQLIYIRDTYKVAGQSIDPDGDIFKRLEAIVTRFNKGEKINESDKKFVLEITQNEFLFDYEDHSVEESISIEKTPSEPEEFDPLAD	hypothetical protein PQC65_gp079 [Aeromonas phage pAEv1810]				YP_010674992.1			hypothetical protein
54	378	+	47324	48457	ATGGAAAAAAGATTTAATGCATTATGGTGTTCTGATCAACATACGTTACACCCTCATACCTCCACCCAGCACATTTTGGATAACATGAGTCGTTTCTATTACAAAGATAACAACTTAAGTGATATCGATCTAAGTGTTTGGGGCGGGGACTTCTTCCATGACTTAGCACCAGCTAATGACAGTAACTTGTTGTTAGTACACCGCTGGGTTAAAAAGTATTTGCATAGTTGTCATGAACGTAAAGTCCATGTAAGAATATTAGAAGGGACGTCTTCCCACGATTGGGGTCAACCAGAAACTTTAGAAGTACTAAAACCAAAAGGTTCTCCTTATATCAAATACATTAACACATTGAGCATTGAGTTTATTCCAGAGCTTGATATCAATGTAATGTATGTT…	MEKRFNALWCSDQHTLHPHTSTQHILDNMSRFYYKDNNLSDIDLSVWGGDFFHDLAPANDSNLLLVHRWVKKYLHSCHERKVHVRILEGTSSHDWGQPETLEVLKPKGSPYIKYINTLSIEFIPELDINVMYVPDNFGKTSTEDIYDQAVELLANHNLTQVDFIFLHGGFVFQLPPVANKHGTLYDELKWSKLAKHAIFSGHIHKPGQKYNIYCSGSFDRIAHGEMHPKGAYKFSFNKEHFSASFYENTYAQIYDTIQITPETNVKQLTKIIDNYLRKSPPPKTRIKVKGGLSAVTVALVNEYKDQYPMYHFETDNVKEENIDIDATLYSPEDYKAITLTKDNLKANLFNFMEPTIGQNDDIDKAYLEQLLDEVMNG	hypothetical protein AVP1_0194 [Aeromonas phage AVP1]				WAX22304.1			hypothetical protein
55	271	+	48450	49262	ATGGTTAACCGTACACTAGGTACCGTACCGATAAGTGTCGGTACTGCAATGGCCATAGAAGCTCTCCAGAGCGCTCCCATGCACAGATACCAAACACTCCTCGTCAATCTACGTACTGTGGTGAGAAACGCCAGAGAAGCGTTTGAGGAGCTTCCTAGCGAAACTGAACTTTTTAATGCAGCTAAAGATGATGTGGTAGGGATCGCGAATTACATCGCTGAACTTAAGTTGAAAACATTACTCGACATTAAGTTCTATTATCCGAGTTATCAAGCTCTACCAAGACTCTTCCCATTAGCTAAATTAAAGGAACAAGATCCTAGTAAACTAGTTAATCCAAAAGAAGAGAACAGAAAGAAAAAGACCATCCTCGATAATAATGTACTAAAGCGTCTTATT…	MVNRTLGTVPISVGTAMAIEALQSAPMHRYQTLLVNLRTVVRNAREAFEELPSETELFNAAKDDVVGIANYIAELKLKTLLDIKFYYPSYQALPRLFPLAKLKEQDPSKLVNPKEENRKKKTILDNNVLKRLIKEFDKFVSQVDSSIPQFSGDGLIVTHHPVDLVTTESYHRLHLLESHTGSIKGYVQFYTKLTGGKELTNIPLNKLTIQIFGDNAVNFMSQSISVKNEIKALAKSVPWSTASTPSFIASTIRRMPSSAPERDILLKMIK	hypothetical protein PQC65_gp081 [Aeromonas phage pAEv1810]				YP_010674994.1			hypothetical protein
56	249	+	49276	50022	ATGTCTCAACAACAAGCTTTCCAACGTCGTACTCCAATCCTGCTTTCTGATTACCGTTACCCTTCACCGATGTCTCGTGAGCCGGTAGAAGGCGCTAAGTACCCTGCTCGTTGGGTTTGGGAACAAGGTCTGGATGGTAAGATCTATTTCAAAGTTAATGATGGTGTATTCGGTAAAGATGACCGTAACGCTAAAATGAAAGAAGTTGAAATGTCGGTGTATGATCGCGGCGCGCTGTTCGAGCTTATGAAAGATGCATGTGATAATGCTAACTTCACTAAGACTCAGTACCACGTCAAGAAAGTTACTTTCGGCGCTGGTGGTCGTTTGAACGAACATGCCTCCACCTTGGGTATCTTCACTGTCATGCGTAGTCAAGAAGGTCGTATCTCAGTAGGT…	MSQQQAFQRRTPILLSDYRYPSPMSREPVEGAKYPARWVWEQGLDGKIYFKVNDGVFGKDDRNAKMKEVEMSVYDRGALFELMKDACDNANFTKTQYHVKKVTFGAGGRLNEHASTLGIFTVMRSQEGRISVGYTKGTYKVMFDFKSPFDSMIMVAKDGEPREDAGLMSRVFCKAFINFCGPYLDKLEVEGYKPREPKNAGGNNNSGGNTGWNGNRGGNGGNNWNGNGGNNNSQRKPDPTSFDDDIDF	hypothetical protein ACP1_0128 [Aeromonas phage ACP1]				WZX10417.1			hypothetical protein
57	534	+	50148	51749	ATGCGTTATAGCACCGTACTTTCTGGGAAACGACGGATTGATTCTGTTGTCGTTTCTCACAATAATGAACAGATTGAATTTAAGGGAACACAAACAGTTTGTGGTGGTGATGCCGACCAAGAGTTGTTTGAATTCATGAACATCTTCTTTGAAGGTTGTCGTGATAGCACAATGGATCAATTGTGGAATTTGTTTAAAGAAGGTAAACGAATTCTCCAACCTGGTTATTTCGAAGAAGCTGAAACTCCGGAACTATCGGAACTTCGTGAACGTAGTTTGGATTATCAGTTCCTAATCGAGAAGCTGAGTCCCATCATCAAACGTATGTATGAGTTGGTAACTCCCAATGAGATTGCTTACGCAGCGCAAGTAACAGGTCGTACTGTGGCTCCTAAAGAC…	MRYSTVLSGKRRIDSVVVSHNNEQIEFKGTQTVCGGDADQELFEFMNIFFEGCRDSTMDQLWNLFKEGKRILQPGYFEEAETPELSELRERSLDYQFLIEKLSPIIKRMYELVTPNEIAYAAQVTGRTVAPKDLMCMAAMGDYPEETTIDNDKYAELVKLAFTAQLCFPLINQLLDQINEVTGKEYQYAVVGSMISQIPSIVEIPGWKIMDTYIRASCARKDSKRENTDVVSEERYVDYIVFEGLFSKLSLSFIPSQLKDKNLSKELNSLVEGKIRKEQSTKFTRFSESKPGSDDQSIPESYRIAQTVNGSDEEAMAEFFSFGMFDEEDKPRYKDIFKHQAKALGIKAEKTVEKLFHNLPTVWDFRFTNIQNQLLQLAFIDDINYYLYPAMDYRQLTAA…	hypothetical protein AVP1_0197 [Aeromonas phage AVP1]				WAX22307.1			hypothetical protein
58	513	+	51755	53293	ATGCAACTAGTTAACGCTCAAGTAGGCCTGACCAACCTGTACCCTGATCAAGTAATCCGTAATCCAGCAGTGAACATGGATAACCAGGTAATCGATACCTTGGTTTCTGAGAATCTTCAAGGTGGTGTAAACGAACGTTCCCTGCTAACAGCTGCTGCTCTTTCAGGCGGACTTAATGCTCAAGCTACTGGGTTTGCTACTATCCAAAATGGTTGGAATGATAGCAAGGGTCTGATGAAGCTGGATTTCATTATTCAGGATTCTCCAGTAGCGGTCCAGTACATGCATGTGATTGGGTATATTCATAATAACAACTCACAAGGTCTTGACCTGAATGCTGTATTTGTTCCGCAGTTCAGCTGGAAAAGTGAAGATCGGATGGTGGGTTCTGGTTTGCTG…	MQLVNAQVGLTNLYPDQVIRNPAVNMDNQVIDTLVSENLQGGVNERSLLTAAALSGGLNAQATGFATIQNGWNDSKGLMKLDFIIQDSPVAVQYMHVIGYIHNNNSQGLDLNAVFVPQFSWKSEDRMVGSGLLDMPTTTKRTIGQRTDYLMNDGSASDQMVTMRPGDVVEYALNNATQQSIIDQMEAEGLEGMTPVGTVAGSNISRVGVIASKRGNLNPAGYAADILGAGLSVQRGQRVYQGGTEMDGVIQGHGEGLFGELANSAHQVGGTEPAIMRDNFFAEMSSMLGNVRMAGFTGYTINDLLMVFDNLNEVLDLTLFDAEQYRVDDLSLSCESMGTSQLAEFVSHEIMMNVMDLLIKYGLTTISFRGSNCDNFGGDGGLSNIVILPYNVTSLTDND…	hypothetical protein PQC65_gp084 [Aeromonas phage pAEv1810]				YP_010674997.1			hypothetical protein
59	508	+	53315	54838	ATGAACCAACTTAACAGTATTTACCAATCCATGCTCAAATCCTGGGGCGTAAGTTTCACTCCCGATCACGAACTGATCCTGAATATGGCTGGTCAAGAAGTTCCAGTTAAAGTAGAAGATAAGCAAGTCTACCTTCCTACTAATGATAACCTTAATGGTGTTACTATTGGTAAGGTATTCTTCCACCCTGCTTGTGAATCAGTAATGTCTAAGGAAACTGAGATCTTCAAAGTTATCCGTAAACTTACTTGCGCACGTATTTACCAAGTGTTCCAACCTATCGCTCAAGTTCTGTTTGCTGTAGCCGGTAAGAAGACAGGTAAAACTACTTCTGGTAAGATGCTGGAGAAACTGGAACCTTTTAAGAACGCTTCTAAAGAAGTTAAAGAAGATGTTCTT…	MNQLNSIYQSMLKSWGVSFTPDHELILNMAGQEVPVKVEDKQVYLPTNDNLNGVTIGKVFFHPACESVMSKETEIFKVIRKLTCARIYQVFQPIAQVLFAVAGKKTGKTTSGKMLEKLEPFKNASKEVKEDVLTLIKGIGITLEGTGIDNRLINWNLIKGGKDDQDRHVYYTAIPDYPYYMELCRVVAQNDHVKQTGRLNFNNSNVSKAAMELVIYLFEMVFPSCLDNTIASYSVVSPDAARLTAYLHSYGLVVSELNSLISKFRKDFDTIGIYGIELDWLTELDSLGEYKGLIPPLDYNNYNVTTSGDNVGSRAPSKAVTTFNLFGNSSAQQNHQQQTNTAVKQPNAPAARPGEHYMGCDYTESNGVFEFKFQMPGGLIRSVSVTEDNRIINEIVINP…	hypothetical protein PQC64_gp196 [Aeromonas phage PS1]				YP_010674733.1			hypothetical protein
60	113	-	55238	54900	ATGAAAACAATTAGATTAAGAGAATTTGCTGGACTTGATCAAGTTGCAATGCTCAACATGACTGAGCGTCGTTATAAAGTAGAAGTGATCGATGACCAAGGGGAGAAAGTCATCACTGATAGTTGGTTACTAGCTATCAACTGGTACACACTTATTCCTCATCGTTACTTCCATGAGGAACCTTATCATATTGACGAGGTTATTGTTCTGAAGTCCAAGGAAGGACGTCAGAGCTTTATTGACGATGACAAGTTGAAACATCCGGTGGATAACTTCCTAGGTCGTATTATGCCTAAGAACGATGATCCTGTTTTCTACGATATGATTAAGCAATTGATCTTTGTTTATCATAATGCTTGTCATAACTATCTGTGTGTAAAGTCTGAACATGGTGTTGTA…	MPISMNSGNSFFYTEEYKTIIRSCKEILLARASFSPFVDDSLRFAYRNNFHKLLRSMGGMNSLIPEDMIWTISYLNGIENPNQDFSHLKGIWTVTRENINSVIQVTRVRREN	hypothetical protein PQC64_gp195 [Aeromonas phage PS1]				YP_010674734.1			hypothetical protein
61	701	+	55331	57433	ATGAAAGACAAGAAACCTAAAAACCAACTTACTCATAGAACAAATGGTCTAGCGGTCGGGCTGAACGCATGTAAAGTCTCTTCATCACCTGCTAGATTATACATGCTTTCGAAAAACCTCGGCAAAGCGGCGGTAGTCTGGCATCCGACAAATAGAAAGTTTAGCGCTGGCGATGAAGTTGAGTATGGTAAGACTGCTCGTAAAGTAGAAGCAGAGTCTGATGTGGAAGTTGAAGCTATTTTCTTTCCACGTAATATCCTTAACACCACCGAACCTAATCTTTGGGGTAAAGTAAACGTTATAGTTCGTAATCTAGAAACGGGAATCTATGACGTGATTGAACTGGATAAGTTCAATACTCAAAACATGGATTTGGGATTCGAATACAAGTACGATGAC…	MKDKKPKNQLTHRTNGLAVGLNACKVSSSPARLYMLSKNLGKAAVVWHPTNRKFSAGDEVEYGKTARKVEAESDVEVEAIFFPRNILNTTEPNLWGKVNVIVRNLETGIYDVIELDKFNTQNMDLGFEYKYDDDLLRSIKPGSQYRKGTVFGQSARISESNEWCPGIETKVAAMSHVYTEEDAVLIFESYARKVGVTFSRKHDFQWNEEEFIPLNLYGSADKPQLCPLSGERVREDGIVMGFRRKDPNAGISGMTKRSLMIPDPIYDILFYSNPNCIVADIEVQTERYKNQSNNRKAEKLTQPHTLILEKIEEEYNNYYNDIVKWFVNKERQYADNVPLSGKLWNLIFMARGAITRDFSTPHSNGKFHKVKRKIHNINLKDWRIIVTLKEDVEGKVRFK…	RNA polymerase [Aeromonas phage AerS_266]	0.98	0	0.6676	WNV45867.1	DNA-directed RNA polymerase activity	2.1e-69	DNA-directed RNA polymerase activity	Transcription
62	675	+	57466	59490	ATGAAAACAATTAGATTAAGAGAATTTGCTGGACTTGATCAAGTTGCAATGCTCAACATGACTGAGCGTCGTTATAAAGTAGAAGTGATCGATGACCAAGGGGAGAAAGTCATCACTGATAGTTGGTTACTAGCTATCAACTGGTACACACTTATTCCTCATCGTTACTTCCATGAGGAACCTTATCATATTGACGAGGTTATTGTTCTGAAGTCCAAGGAAGGACGTCAGAGCTTTATTGACGATGACAAGTTGAAACATCCGGTGGATAACTTCCTAGGTCGTATTATGCCTAAGAACGATGATCCTGTTTTCTACGATATGATTAAGCAATTGATCTTTGTTTATCATAATGCTTGTCATAACTATCTGTGTGTAAAGTCTGAACATGGTGTTGTA…	MKTIRLREFAGLDQVAMLNMTERRYKVEVIDDQGEKVITDSWLLAINWYTLIPHRYFHEEPYHIDEVIVLKSKEGRQSFIDDDKLKHPVDNFLGRIMPKNDDPVFYDMIKQLIFVYHNACHNYLCVKSEHGVVSARSMDVLHVLRNPKIADLKKRVQSGQTCMADGAKEFEQIMMTEPDFDKSVFGLLYRTRSVSSVQSFQLVIARGDVTDLNGTILPNTIMESYADGITNLADSLADSKGAGFSLISNGQALQDSEWFHKKIHNVAQVVKGIDYQKDCGSTTGTIVKIVSKEFKQSLAGKWRIMEDGSLELLIGKALDKIETGEKITYRSVAWCRHGRTGRPCSVCFGKMESALPFNPYTRRGAVPGLFYGSTLAEPIGQSILKTKHRIGSASAKGFV…	hypothetical protein ACP1_0136 [Aeromonas phage ACP1]				WZX10425.1			hypothetical protein
63	116	+	59542	59889	ATGAAACGTCTTTACCTGATCAAATCTGGAACTGACTTACTTCCTTATTTGATGCCAAAGTTAAATCAAGTTCACGTACCTAAAAAGAAACGTGCTATAATGAAAGCAGGAACCGATCTTGTTCTTATCTATAGTAAAGGGAAATGCTTGGTACAGCGAGCAGATATTAGAACTCCCTATCGACACATGGTTTTCATGTTCAACCTTCCAGATTGGGATAAGTATATTTACCCTATGGAACTTACCTGTCTTTCCACACAGGGACTAATAACAGATCAAGTAGATGGATTACCTTGGGTTCAACCTGAGACATTTAAACCAGGTAGTGTAAACGTTAAAACGTATTAA	MKRLYLIKSGTDLLPYLMPKLNQVHVPKKKRAIMKAGTDLVLIYSKGKCLVQRADIRTPYRHMVFMFNLPDWDKYIYPMELTCLSTQGLITDQVDGLPWVQPETFKPGSVNVKTY	hypothetical protein PQC65_gp089 [Aeromonas phage pAEv1810]				YP_010675002.1			hypothetical protein
64	132	+	59899	60294	ATGAAAAAGTTCTATTGCTTTACTGCTGGACAACTGGTGCCTTCCTGGGTTGTTGATTTTGTTTCTGAAAATCTAGAATCAGAATTTAATAACCGTAAAGGTAAAATAACTTTCGCATCTTCTTGTCTCGGCGTTAAAGAAGAAACTGGTAATATTAAGCTTCTCAGACTTAATGATAAAAATGGTGATCAAGATCACGATTACATTACCGTTAGCAATATGGACAACATTGTTGTTGGTGGAGTCGGTAAAGGTCGCGGTATCCACATTGCTAGCAGGTCTTATCAAAAGGATTTTGGTAAAGGTCTTCATTATTCACACTCTATTGTAAATGGTAAAGAAGTCCTAATTCAACTGAAAGGATTCGATGATGTCTCTATCCAAGGAAGTAAATAA	MKKFYCFTAGQLVPSWVVDFVSENLESEFNNRKGKITFASSCLGVKEETGNIKLLRLNDKNGDQDHDYITVSNMDNIVVGGVGKGRGIHIASRSYQKDFGKGLHYSHSIVNGKEVLIQLKGFDDVSIQGSK	hypothetical protein PQC65_gp090 [Aeromonas phage pAEv1810]				YP_010675003.1			hypothetical protein
65	58	+	60269	60442	ATGTCTCTATCCAAGGAAGTAAATAAACTCTTTGATGAAATAGAGTATAAAATCTCTAAATTTCAAAAGAAACTAGTTGATCGAAAGGAACCTAAACGTTCAACATTACCTGGAGGTGGTTACCAACCCCAACCTACAGATAAAGAAGCTTCCCCTCCACCTAAGAAACAGTAA	MSLSKEVNKLFDEIEYKISKFQKKLVDRKEPKRSTLPGGGYQPQPTDKEASPPPKKQ	hypothetical protein PQC65_gp091 [Aeromonas phage pAEv1810]				YP_010675004.1			hypothetical protein
66	857	+	60595	63165	ATGAGAAAGACGTTAGAGGTTTATAAAGCTAGTACCTACGTTAGGCTCACTGGGTATAAACCGGAATTAGTTAAACAGATATTAATGCCTTTTTGTAAACGTAACTTTGCAAGAGTCCAAAAGGTTCCAGGTGATTTATACGGAACACATAAGTGGGAAATTACTCATGTGTTTGCGAGATTCAATAACGATAAAACAGAATTAAGGTTCTGTTCATCGATGCTACCTGAACTAATTAAACTCATGACTAGTTCTGGTTATAAAGAGTCACGTATTTCCATTCAAGATGAAAAGGTAATTAAACCTAAAAAGGTAGTATTACCTTTACTTAATCCAAAGATTAAACCAAGAGATGAAGAACAGGAAGAGTTCTGCGAGTTCATGATGAACGAAGATCCT…	MRKTLEVYKASTYVRLTGYKPELVKQILMPFCKRNFARVQKVPGDLYGTHKWEITHVFARFNNDKTELRFCSSMLPELIKLMTSSGYKESRISIQDEKVIKPKKVVLPLLNPKIKPRDEEQEEFCEFMMNEDPLSINNLPPGRGKAQPLSSLVKVPNGWKKMGDIKPGDQVTAWDGTTVDVLSIHPQGVKDIYEFTFADGRTAECTLDHLWKVFDTRKESDQRWGVINTSEIIRRLSLREHRLYIPLLKPKEGECKNLILDPWVVGALIGDGGYTSTRTTFTNNDEFVVSKMQERLGEDFHVRKIPSGKSFEYSIVMHKSKISINAVLKQAGVEMCTGPNKRIPDEYMNGSLEQRWELLRGLMDTDGSADQTVATPCFNTSSEKLAKQVQELIWSLGGS…	DarB-like antirestriction [Aeromonas phage PS1]	0.77	0	0.9577	YP_010674739.1	helicase activity	1.96e-167	DarB-like antirestriction	DNA metabolism,replication and repair
67	165	+	63227	63721	ATGCAAGCTAATTTTAATACGATTACATTCTCGCTTCCTAATGTGAGAAACGAAGAAGTTCTAAATGCTATTGTAACTGGGCTAATGTCTATTATTGCTAATCAGTTTAACAACGGCGATGAAATGAGCTGTGTCTTCAATAGAGACATCGCTTATTACAGCATGGGAGAAGTTATAACTGATAATGTAATGGATGAACAACAGTTCCAATCTTTACATCAACAAGCTGTATCTGGACTAGAACATATATTAACACATCAGTTAACTACTCTAGAAACGCTTGTAACGACTTCTGAAGGACTTTCTGATATAATCCCATACGTTTCCCCTGGTGTGATCTTGCTTTACATTAGAGAAGGTTTGGTGAGTAATATCAATGGCACGTATGCAAGTATAGAA…	MQANFNTITFSLPNVRNEEVLNAIVTGLMSIIANQFNNGDEMSCVFNRDIAYYSMGEVITDNVMDEQQFQSLHQQAVSGLEHILTHQLTTLETLVTTSEGLSDIIPYVSPGVILLYIREGLVSNINGTYASIESNNQAYFEYCQIVGDKPSNIFPTNGDFSEII	hypothetical protein ACP1_0141 [Aeromonas phage ACP1]				WZX10430.1			hypothetical protein
68	135	+	63696	64100	ATGGTGATTTCAGTGAGATCATTTAATCCAGCACCAATTAAAGAAAATAACTTAGAAGTGATAAGTCATCACTTTCTATTACCAAGACTATATAAACCAGTGTTTACACCACAAGCTGTTTTAAACGAATGGTTGGTCTTTTCCCTTGGTTCTTCTATATTAGATTGTCGAGGTTCTTCGTTCTGTTTTATGTCTAATGCTTTTGATGGTATTTTAGAATCCATCGATCCGGGTGACGTTGATATAATCAATGAGATTATAGAAGAACTACAAGAACAACATGAGTTGTTATTTTCTGATCACGTATTTCAATCAATCTGTTTTAGTAATTTAGAGTTTTATAAGTTTAGTTATGAGTTATACCCAACTTCCGGCAGAATCTTATTTCACGTAGATGAA…	MVISVRSFNPAPIKENNLEVISHHFLLPRLYKPVFTPQAVLNEWLVFSLGSSILDCRGSSFCFMSNAFDGILESIDPGDVDIINEIIEELQEQHELLFSDHVFQSICFSNLEFYKFSYELYPTSGRILFHVDED	hypothetical protein PQC65_gp094 [Aeromonas phage pAEv1810]				YP_010675007.1			hypothetical protein
69	171	+	64135	64647	ATGAACGCAATTAACCTAACACTCCCCGTGGAACCTTTAGCTATATTTGCAAATCCAGCTCCTGTGATGTTTAAGCTTAACAGTTGTGATCTTTCTGATTACTTCGAAGGTTACAATTCAGAACAAACACTTATTGCTCTTGAAGGGGCTTTAAACATTATCTTTAATCCAGATATACTTCTAGGCAGAGTTGATGACACTTTAACTACTGTCGAAGATCTAGGTTGGGATAGTATTGAAAACACAATAACTTCCGAAACGGTATTTAAATTAGTTAATCAACATGATAGTTATACCGCCATGACACATGAAGAGTTAACAGAGGCTTTTGCTAACTCTTTTGATTCAATTGTAAATAAACTATCTGAAGATATTACGGGCGATCACTTTAACTCTGAC…	MNAINLTLPVEPLAIFANPAPVMFKLNSCDLSDYFEGYNSEQTLIALEGALNIIFNPDILLGRVDDTLTTVEDLGWDSIENTITSETVFKLVNQHDSYTAMTHEELTEAFANSFDSIVNKLSEDITGDHFNSDVSTIYSEMTTFNSITVNSYLYEERSNVLRVYLTFNMY	hypothetical protein PQC64_gp186 [Aeromonas phage PS1]				YP_010674743.1			hypothetical protein
70	435	-	66108	64804	ATGCCACAAAGTAAATTAGAATTGTTGATTACAGAACGCAGAGCTTACATGATGAAGTTTGGTTGGGTTGCTGATAGAGAACCTTTAAGTAACACAATCAAATATAATCGAGCTCGTAGAGACTCTAGTCATCAGTTCAGTGCGACCGCGGTTGGAGAGATGTTCGGGTTTAGAGAATATGGCGAAATCTTACCGCTTAAAGATTTTCTGACTCTTCCATGCAATGTATTAGAAGATATCATCGATTCTGTGGCCGTTGGTAAACGCAAAGCAAAAGAAGTCGCTGACCGTATGACCAAGAAAAACAAAGCCATTCCTGAAGCGGAACAACTTCTAAAACAACTTGAGAATAAGGATTAA	MNKFDYLFEAINNRAYIRKSFLLSVFSIVTPSVANNNKLKTVPYALLRDPDTKEVYFLKEGKKVVIEHARYDKALFNKNDKITVDMSVHEFVKEKIETTVGLLLVNLVVFFESVGHAASYINGPITSGTVRGLIDSIMVDDPKEGETIPSDKASVTQCLNITKNLDYLEGLNDVFVKASSLDVLTVHPDVIKLRDKLLNELEKENKLNDPSAVAKVIDEVVALDASIQYNGPSKDFFIDKKFIDNARKKMFVVFDMVPDFNTGKYQLLRNSLNEGWDKDNYPAYINTAISGSYDRGNATGEGGAEVKVMILLTDRIEAIDTDCQTPRTETVTLNDFSFGSWVGGYYKTAEGLKVLTKADKTLLGKPLQFRVPQFCEQGDFNLCKVCCGEKLGAIQNRVS…	DNA-directed RNA polymerase subunit alpha [Pantoea phage Survivor]	1	0	0.6521	XCN28196.1	DNA-directed RNA polymerase activity	5.92e-100	DNA-directed RNA polymerase activity	Transcription
71	295	-	66979	66095	ATGTCTAAAGCGCACGTCCCACCTGTAGTGGAACAAAGCAAAACAGCTGTAGCTCAACAACAAGCAGTTGTTGAGAAAATGGATACTAGTGTAATGGTTCCTACTGAGAAGGTTCCTACCACGCCTGCTACCATTTACCAAAATGGTATTGATAACTTTGTAAAGTTTATCAAGGGTGAATTTAAATCTGCTAGTTTGCAAGAACGCAGTAACTATCAGTGTGAGTTTATGGGAACTATCGTCCAGATGCTCTCTATTGATTCCGAAGAAGTAGCCAAGGTACTTAACCACTTCATCGAAGTGATTCTTACCAACCCTGTACAGTTTGGTCAAAGTGAAATCTTTGCACCACTGTACGTAGTTGAGAAAGAGAAAATGAAGCCTGCCGACGAAATCCTT…	MSEIIDLGDRNLAVENLGEMWQDFAARLMPEAAILFKDAYNLISISLPENGNDIQITNILIDESLETSDTVMHIRKLLIDSIVDCLQMMGIIIDYDYVSPDSLKDLVHILDTIYTLDGMDDLMQLVEILDDELIDAKERFIRVIERVEPDYDLENFPYMIKEVSPNVTKGILIGLNILDNDDTEYMEPAIKRRVQANKEFLKETLAWEHITKGGASTLSLEVLMTLFVSDLGIKLTEDKLDYFKQVLSLMLISDLTDGQIKSQYFALLEEVAENMDEIYKAQTLLEKVKLDEQV	hypothetical protein PQC65_gp098 [Aeromonas phage pAEv1810]				YP_010675011.1			hypothetical protein
72	231	+	67019	67711	ATGAGCAAAAAGGCCCAACAAAATGCAGCTGCAAAACGTGCTCGTCGTAACACTGCGAGTAAAGTAAAACGTAGTGATCGTAACGCTAAAGGTGTCAAGGTTCTACCTGGTCGTAGACCCACTCGGGGTAACGAAGCACTGACTGCATTGGCACAAGCTCTCTCTCGTTCTAACCTTGATGATCCGTTGCAATACATCCTTGCTGGCGGTAAAGGCGAGGGTGAATTCAATCCGCAATCATTGATCAAAACCTCTCGTAAAGCTGTAGGTGAAGTTTACAAGCTGTTTAGTTATGTGACACTGGCTGAACGTTTGGTGCAAGAGAAAGCTTTTGTGCATGAGTTTGCTTGTGATCTGGATCGTGTTACTAATGAACTGATCGAGATTGATCGTCAGGTT…	MSKKAQQNAAAKRARRNTASKVKRSDRNAKGVKVLPGRRPTRGNEALTALAQALSRSNLDDPLQYILAGGKGEGEFNPQSLIKTSRKAVGEVYKLFSYVTLAERLVQEKAFVHEFACDLDRVTNELIEIDRQVMRLPKLAEIDLESFTIDMLDIGGYVENLADQLYTEIEALEKHSFVIEDRLNKAAHDFQVSHPEVTEQDARLVIMETISQERVNKFRQLQQEAETAEV	hypothetical protein ACP1_0148 [Aeromonas phage ACP1]				WZX10437.1			hypothetical protein
73	545	+	67714	69348	ATGTCTGAAGAAATTCAAACCCAAGAGTCTGGTAATCCTATTAAACGAATTAAGCCGATCGAATATCTGCGAGAAGCCATTATCCAGGGTAAAGAAGCTAATCAAGCTTATTCTCTTCCTTTGTTCCTTGGTAGTTTGACTTCTCAACACGAAGCCATCCTCACTACAGCCACTGTATACGCACAACTTAAACAAGTTGACGATGACATTAACAGTGGTAATAGTAACATATCTGAAAGCATTCGTAACTCATTGCGAGTTAAGTTTGAAGAACTGCAAGAGAAGCATTTCCCAGAAGTGGATCAAGATGAGCTTGGTGTAATGTTGATCAACTACTTCCAGTTCTATCAGCGCGGTCTGGATCGTGTACTAGCAAGGGAAGATAATCAAGAGTTCATC…	MSEEIQTQESGNPIKRIKPIEYLREAIIQGKEANQAYSLPLFLGSLTSQHEAILTTATVYAQLKQVDDDINSGNSNISESIRNSLRVKFEELQEKHFPEVDQDELGVMLINYFQFYQRGLDRVLAREDNQEFIDPSVLMNTFPFRNERIGIINPIKPQVKAKDSVRDRMRRSKLKLANEPDTFSLMLVNSRVFLKMKVPTPLDMVLLINKITSELKGYGERYRVSSMHLERALITRILVTFMLERATYWSVADILDAEELFKIIKFEDVGIIATTLLANAAPKGVSYTISCLADKCDYNETNLIDPANLVVYDDIRLPQVYKDQISAILNTGKKFTIEELKASDVPYTDFEGNVIDTVVKHDNGAGEVHIKSPYLADYFTCFDNMAEQINPELRELAVQ…	hypothetical protein PQC65_gp100 [Aeromonas phage pAEv1810]				YP_010675013.1			hypothetical protein
74	120	+	69426	69785	ATGCCACAAAGTAAATTAGAATTGTTGATTACAGAACGCAGAGCTTACATGATGAAGTTTGGTTGGGTTGCTGATAGAGAACCTTTAAGTAACACAATCAAATATAATCGAGCTCGTAGAGACTCTAGTCATCAGTTCAGTGCGACCGCGGTTGGAGAGATGTTCGGGTTTAGAGAATATGGCGAAATCTTACCGCTTAAAGATTTTCTGACTCTTCCATGCAATGTATTAGAAGATATCATCGATTCTGTGGCCGTTGGTAAACGCAAAGCAAAAGAAGTCGCTGACCGTATGACCAAGAAAAACAAAGCCATTCCTGAAGCGGAACAACTTCTAAAACAACTTGAGAATAAGGATTAA	MPQSKLELLITERRAYMMKFGWVADREPLSNTIKYNRARRDSSHQFSATAVGEMFGFREYGEILPLKDFLTLPCNVLEDIIDSVAVGKRKAKEVADRMTKKNKAIPEAEQLLKQLENKD	hypothetical protein PS2_0081 [Aeromonas phage PS2]				QFR59472.1			hypothetical protein
75	183	+	69788	70336	ATGTCTAAAGCGCACGTCCCACCTGTAGTGGAACAAAGCAAAACAGCTGTAGCTCAACAACAAGCAGTTGTTGAGAAAATGGATACTAGTGTAATGGTTCCTACTGAGAAGGTTCCTACCACGCCTGCTACCATTTACCAAAATGGTATTGATAACTTTGTAAAGTTTATCAAGGGTGAATTTAAATCTGCTAGTTTGCAAGAACGCAGTAACTATCAGTGTGAGTTTATGGGAACTATCGTCCAGATGCTCTCTATTGATTCCGAAGAAGTAGCCAAGGTACTTAACCACTTCATCGAAGTGATTCTTACCAACCCTGTACAGTTTGGTCAAAGTGAAATCTTTGCACCACTGTACGTAGTTGAGAAAGAGAAAATGAAGCCTGCCGACGAAATCCTT…	MSKAHVPPVVEQSKTAVAQQQAVVEKMDTSVMVPTEKVPTTPATIYQNGIDNFVKFIKGEFKSASLQERSNYQCEFMGTIVQMLSIDSEEVAKVLNHFIEVILTNPVQFGQSEIFAPLYVVEKEKMKPADEILRYKQFMTFMVSLAKNAQNRQRFVANVDMRKLLSYFPKKAADNLQEYCFR	hypothetical protein ACP1_0151 [Aeromonas phage ACP1]				WZX10440.1			hypothetical protein
76	162	+	70492	70977	ATGTTTACTGAATCTGAAAAACAAGCTTTTAACAATCAAGCGGTTGAAATGGCTAACCGAGTTGTTGAAAATGTTGAGCACAATCGAATGATTGAAAATCAACTCCACCAAGCAAATAACCAACTGAACAATTCTTCCATCCTTCGTTACGCTGCTTGCAACAACTGGGATGAGATTGTGGCTGTTTCTCAAGACACTGCATGTCTGGGTAAGTACACCAATCTGGCAGGTGCTCTTGCTGGCGTAGCTGCGTCTGTAGCTATTGAACTCACTCGCGAAGGTGGTAGTGTTGCTACCGCTAGTGTAGCAGCCGGTGTGGGTGGTGGATTGATCTTCGCTAACCGTGAAGCTATCATGGGATTCCAAAACGGTCCGGCTTCAGTGGTTGGTGGTTTGGGT…	MFTESEKQAFNNQAVEMANRVVENVEHNRMIENQLHQANNQLNNSSILRYAACNNWDEIVAVSQDTACLGKYTNLAGALAGVAASVAIELTREGGSVATASVAAGVGGGLIFANREAIMGFQNGPASVVGGLGLLGLTQVAARIVGAVAPNKSEEAQEYVG	hypothetical protein AVP1_0216 [Aeromonas phage AVP1]				WAX22326.1			hypothetical protein
77	74	+	71009	71230	ATGTCTATTTACGAAATGTTGGTCTGGGTTGTCGCGATCGTAGTTGCAGTTTATCTGATCATCGGTGTTTATCACCTGATCAAACTGATTAACTGGAAACTCCCTGAGTACCTGAGCGAAGCAGGGGTTACCAAACAGAATCACGTTAAGGTAGCACTCTGGTTGATCGTGATTTACACAGTCTGTGACTTACTGGTAATGTTTGCATCGCCTTTCATGTGA	MSIYEMLVWVVAIVVAVYLIIGVYHLIKLINWKLPEYLSEAGVTKQNHVKVALWLIVIYTVCDLLVMFASPFM	hypothetical protein ACP1_0153 [Aeromonas phage ACP1]				WZX10442.1			hypothetical protein
78	173	+	71366	71884	ATGGAAAATAAAGTTTGTAAAGGTAAACTTTATATAAATGGAAAGAGTTATGGTACAGATATTTATTTCTTAGCTGATGATCTTGATAAACTCGATGCGTTATTATCTAAGGGTTTAATCACGTTAGCCTTTGACCCCGAACCTATACATCTTCCCGCTTTAGTAGCTGGACCTCTAGAGTTTTGTAAAGCACCAGATCTACGGTTTATCTATAAACTTTCAGTTAGTGTGAATAGCTATGACCACCCAAGTTTGAAAATGTTAGCATCTGAGCAAGAGACAATCTATGAAGGTGGTGAAATTTATGAATTACTAACTAAAGACAATCGGTTCTTTACAAGCAAGCTGATCGAGAAACCTATACATAGTTTTAAAGTAAAAGCTATTTCGGAAATGGAA…	MENKVCKGKLYINGKSYGTDIYFLADDLDKLDALLSKGLITLAFDPEPIHLPALVAGPLEFCKAPDLRFIYKLSVSVNSYDHPSLKMLASEQETIYEGGEIYELLTKDNRFFTSKLIEKPIHSFKVKAISEMERVEKLLKEADLQLSPEQEVNLLRKIVEEQQAIINNLKGI	hypothetical protein AVP1_0218 [Aeromonas phage AVP1]				WAX22328.1			hypothetical protein
79	319	+	71887	72843	ATGAATTCTAGTTACCCTGAGTTAAATCCTATCTGTACCCTTAAAGTTTCACACAAGGATAAAGGTAGATATATAGAAACAGGGATCTTCATTGTTCGTAAATCTAATCTCGCTAAATTAAAAGAAAGGATTAGAGAGTCAACAATTGGGACGATAATGGTATTAAATTTACTAGAAATAGGATATGACGAAAAATATAACAATTGGATAGATAGAGAAGAATTTCCTTGTATAACCAAGGATCTTGTTTCATTATTCATCCCTCATGAAGGATGGTGGAGCGCTGCTCTTTACATTTCTGAATTGCTACAATGTACTAAATATACTACATCCCTGACGACTCATAATTATATCAACCTATTCATCCAACTGGAAGAAAGCTCACTAGTTCAGTTACAG…	MNSSYPELNPICTLKVSHKDKGRYIETGIFIVRKSNLAKLKERIRESTIGTIMVLNLLEIGYDEKYNNWIDREEFPCITKDLVSLFIPHEGWWSAALYISELLQCTKYTTSLTTHNYINLFIQLEESSLVQLQLNSTVLEHEINILGDEMIIEDITINPKEKLVELNLFSHTNDILGTLWCFERSKELYESKLKMYSDTRVLVSKPLPLSTYELEPDQGVFTHRCVNNPAIFIAKPFSTPPFPLEVNTVNVPTIGSVRKLLDELSGNVQLNVTPVNPEPIVDVEEDLKTVEKILAKYELKLTAEQKCKFLEELVKVLG	hypothetical protein AVP1_0219 [Aeromonas phage AVP1]				WAX22329.1			hypothetical protein
80	190	+	72905	73474	ATGAAACTAGAAATAAAAGAAATGTTAACACGTTTTGCAAATGGTGCCTTCACCAAGGTTTTCTTTACAGCAGGCGGAATTCTACTTACATGGGATAAAAACATTAATCCATTAGAAGCATCAGGCATGCCTTCTCCTTATTCAACTGCGAGATTTAATTACCTCCAGTCTTTAGTAGATAAAGAGTATATCGAATTTGGATTTGGTGAAACTCTGACATTCCGCTTTTTGGTAATTTATGTTCCTAACAAGAAAGAGCTTGTTACCAAGTACCTGTTTAAAGTTTCTGATATTTCTATTCCAGACTGTGTTGATTACAAAACCAACTACATGTCTAAAGATTTATTCTCAGCTCTTAATGTGATCAGAAACAGTTTCACACCCACCGGAGTAATCGAC…	MKLEIKEMLTRFANGAFTKVFFTAGGILLTWDKNINPLEASGMPSPYSTARFNYLQSLVDKEYIEFGFGETLTFRFLVIYVPNKKELVTKYLFKVSDISIPDCVDYKTNYMSKDLFSALNVIRNSFTPTGVIDFETVQVKDPIVELPKWSLHKETYTNQEVQELLEEFKKEMVETTNQLFNRFINRINK	hypothetical protein AVP1_0220 [Aeromonas phage AVP1]				WAX22330.1			hypothetical protein
81	174	+	73483	74004	ATGAGCAACAATCGTAATACTTACAATAATGAAGATTTTGTTTACATGTGTAAACTGTTACAAACCCACGAAATAGTACTAGAAAAATTTGGAACTCACTCTATTGCACTAGTAAAAACAAAGAACTGTTTCCAGGGGATCGAAACGATTTCCGAAATACTAAACTCTTGCCTTGAAATAAAGGAAGAAGATAAATCCAATCGTTGGGTTTCTTATAATCACATGGCTGTGTTTTCGGCAACATGGAAACATTTTAAAGAAGAATATGTATTCGGGAACCCAGTTAAAGCAATTATTCATTATTGTGAATGCACCGGCAAAGAAGAAAGTGTATTCTTCCGTCATACTGATTTACACCCAGAGAGTGAAACCCTTAAACACCTCCTAGAACTCTCTGAG…	MSNNRNTYNNEDFVYMCKLLQTHEIVLEKFGTHSIALVKTKNCFQGIETISEILNSCLEIKEEDKSNRWVSYNHMAVFSATWKHFKEEYVFGNPVKAIIHYCECTGKEESVFFRHTDLHPESETLKHLLELSEKMTKVGLTLTPEQENTLLHNVIDELSSEIASLKLKIESMD	hypothetical protein AVP1_0221 [Aeromonas phage AVP1]				WAX22331.1			hypothetical protein
82	323	+	74037	75005	ATGAATGTTAACATTGATAATCTTGAGCATGTTCTTTCTACTTTAACTGGATTTGAATCGTTGAGCTCTGGTGATCTTACTTCGCCAGACTCAGTTTATGCTAAAACTGTTCTTAAACTCAACGGTGTTGATTTTAAAGGTAGAGAGGGTTCTGAAGGTTTCAGTAACTTTATTAAAGAGAGTGGCCGTAAAATTGTTGAGATGATAGAATCTCTCGTAAAATCAGTTAAAGAATTTTACTTTAGTTTTAAGGCCACACAAACCGACAAGAAAATTGAAACCGTTGTTAAAAAGGTTTCTGAAGTTGCCAGGGAAGTCAAAAAGGTTCCAGATATAGAAACTGCCGTAGAAAAGGTTAGTGAAGAAATCCAACCTGCTGCTAAGAAAATAACTAAACTG…	MNVNIDNLEHVLSTLTGFESLSSGDLTSPDSVYAKTVLKLNGVDFKGREGSEGFSNFIKESGRKIVEMIESLVKSVKEFYFSFKATQTDKKIETVVKKVSEVAREVKKVPDIETAVEKVSEEIQPAAKKITKLVSKEHVTVTFEPFVNFVKDYYDDLADVKTAGYKISAITGKMSLNAMGGKDLAMLESFNKLRAAAADGDYDGKIEGKILLDSLQRCEIVTTTANNFRDSAKDVLSAATKTAENYTNFYKTISSDPEKSELTEMVNEHLNNLGRCIVKLTNFVQALEAFIGNLGSAVGRVGKLTTEENEALTEALEDLKSE	hypothetical protein CF8_0087 [Aeromonas phage CF8]				QDB70255.1			hypothetical protein
83	336	+	75071	76078	ATGTCTATTAAAACATTAACTGAAATACTTGGTCTTTCTCTTGAATTGAAAGATTATGAAGATCGTGTTCAGAAAAGATATGATTACATTCAGGAACAGTTGGAGTTAGATCCTGAGTTTGTAGCTTATGACTATTTGGAATACTGGGATGGTAGAGCGGACATTCATTATATCATTGATAAGTACGTAATCGATACTAAAGGTAACTATTACCAGCTCAAAGGTGGTGTCTGGACTCTTGCTCGAACTAAACATGATGAAGGTTATAAAGAAAAGAACGTTAATATGGGTAATAGCAAGTACCGGATGTTTCAAACACATAGAGCTATTGTTACTACTTTTATTCCTAAATATGAACACCTTAAAGACGTTCCTTATTGGAGGCTTGAAGCCAACCAT…	MSIKTLTEILGLSLELKDYEDRVQKRYDYIQEQLELDPEFVAYDYLEYWDGRADIHYIIDKYVIDTKGNYYQLKGGVWTLARTKHDEGYKEKNVNMGNSKYRMFQTHRAIVTTFIPKYEHLKDVPYWRLEANHKDGVKENNDFTNLEWMTKAENNSHAVEIGSQLSGLDDPNTIPYLATVVMEGKYKGQQFVLAGTAAFEKEGISRSSVRDQSESKYRAIAGCTWKVITKEETKCYPQGVPEGFIEFMKNNTKLSDPKVKPILVTIVDGPNAGYQFCLYGATEVIAHGFGQKYVSPAARKDRKYRGCMWKYVTQDEASQYPRGATEEIIKSAIVK	putative HNH endonuclease [Aeromonas phage PS2]	0.99	0	0.8127	QFR59481.1	sequence-specific DNA binding transcription factor activity	2.03e-08	putative HNH endonuclease	DNA metabolism,replication and repair
84	577	-	77852	76122	ATGGCCATTGCAGCAGTTTTGGCGTTTGGCTCGATGCTGACCTCCCTCGCTACCATTGTAGGTAAAGGCGGGGAAAACATCGACAAAGCAAAAGAAGTTATTGACCGTGTAGGTACAGCATACAATGTTTTAAACACAGCGAGTGTTTCTCAGTCTGCTGGGCGTGTTTTGATCTCTCCGATGGTCGCCATTGAGCGCAGTTTGATTCATCAAGAATACGCTCAAGATCTGATGACCATCATTAATTTGCGCGATATTAAAGACGCTCTTACTCACCTTGCCATGCAGGGGCAAGTTGACGGTATTAAGATCGCATCTCTGGTAGATTCCATTAATCCACGTCGTGCGGGGTTCTTGGCTTATCAAGGTGTGGAAGCATTTGGTGGTCAAGCTCCAAGT…	MEENKIVARVCKHAYLSFNQYDSNSDLLTAKITDIYADGSRKSRLAKIENYKRDFYIVKPKHRNFKDKKDYIEISKCDKYSSNEARLATNISKVLFGRPDRSAQLYDLKSNPFVFGCQETVPVVYKQKYYDKFPDHQPQEAYSVAAYDVETFIMPDNTTGPVCMASTTFEKVVYWSGLRSIFHGHSDEHILKTLKEYEEKYLKEYIEKHDVKIHYVLEDTPGKVVYNNIQFWHNQGPDFIVSWNAGFDMEANQNALLNENFNLKEVYSDPSVPGVYKDYFFFPGRQFKTKVDGSKTPLDNHEKFPVVQAPAKWQWFDGMSFYAIKRAPQGKRESYSLQATAEHEKVEGKLYTDIGGHLQAGSAEWHKYMLKNEPYLYAMYNIRDNWVIEDINRVTNDYS…	hypothetical protein PS2_0091 [Aeromonas phage PS2]				QFR59482.1	nucleic acid binding	8.69e-98	hypothetical protein
85	450	+	77940	79289	ATGTTAGGTATCGAATTTATCAGAAAGGAGCATGACTTCGGTTACTCCTTAGCTGGTATGGAATTTATGGATTTCCAGAAACAGGATCGCTACCTGAAACTGGTTGAGTTCTTTAAGCCGTTGATTAAGAACATGGATGGTGCCATCACCATTGACTGGATCAAGAGTGAGCAAGATGATCTAGTAAAACTGATCATGGAGATCGCAGGTATCAAAGTAAAGGTTGTTGAATACCAAGGTTATGAAGGTAACTTAGGGATTGATGCCGGATACCTTTCTCCGAATGCGGTGTTGAACAACAAAGGTATTGATGACTTTGTAGATACCAAACACACCAAGGTTTCTCAAGCATTCAGAAGTTTGAATGTGGATGTGCTCAAAGGCTGGGTAGATCAAAAG…	MLGIEFIRKEHDFGYSLAGMEFMDFQKQDRYLKLVEFFKPLIKNMDGAITIDWIKSEQDDLVKLIMEIAGIKVKVVEYQGYEGNLGIDAGYLSPNAVLNNKGIDDFVDTKHTKVSQAFRSLNVDVLKGWVDQKTGMIGGDFSKIEFDLYIQTYVDMFINTDKLKKLGVQPENALAAFIVHELGHVWTAFYTVWRNVSDMMMQNNAIRMLSRAEGQREQIEIYKETLKVLEADAKVDDKIVSALDTDEARKAFFDKAISNRDLRRTLSVGTADRASEVMADMYAIKMGCPKDLVTGLVSLHGSEGMGPSSLVFSVFMLSASLLVSYPFGIGLWGVITTLNFHGILASKLAPDYLYDSNYRRIKTILRECVTEFSQNKKMKPADKQQFLAKCKEIEKLVEE…	hypothetical protein PQC65_gp110 [Aeromonas phage pAEv1810]				YP_010675023.1			hypothetical protein
86	143	+	79292	79720	ATGTCACATCTTGCTCACATTGTTACCTTTAAGAAAACCCTTATTGCTGATGGTATTACCGATCCGAAACTTCAGATTGATCTTACTCGCTCCGCTTATGTTCGTGCTCTGATTAGTCTTAAGCATCGATCAGCTATTGATGGTAAAGATTTTAAACCATTCTGTAACCACGTTCTCTCTTACTGGAATGAAACTTCTCCGGTTGCAGGTTCTTTGGTAGTAACTGAAGTTATTCACTTCTTCGCAGTACTTGATAAAGCTCTAAGTAATGTAGGTGAAATGGAAGTTATTCAAGTTCCTGTTACTACTGCTCCTGAACTCCCAGAAGGTAAGAAACTTACTGAGATGGCTTCTTATACTGATCTGGTAAACGCTTTGTTGGTTGAAGCTAGTGAGAAG…	MSHLAHIVTFKKTLIADGITDPKLQIDLTRSAYVRALISLKHRSAIDGKDFKPFCNHVLSYWNETSPVAGSLVVTEVIHFFAVLDKALSNVGEMEVIQVPVTTAPELPEGKKLTEMASYTDLVNALLVEASEKYKTWVEEYC	hypothetical protein AVP1_0225 [Aeromonas phage AVP1]				WAX22335.1			hypothetical protein
87	512	+	79731	81266	ATGGAAGATGAAATCGAATTGGGATCTGTTATCCAACTTTCCCCCCACGCTCAAACTGTTCAACTAACCTCTGGTAAAGTCAGTACGGATGACGAACCATTAATCTCTTTAGATGATGTATATGAAGTCACCGGTCAAGAATCAATCAACATTATCGTCAAAAGTGCTCAAGAGTATTTTAAACATAATCGTCTTCATCGTGACTCCCTGACTTGTTTAAAAATATCTGGGATGGAAAGTCTCCTTCCTATCTATGATCGGATGAACGCTCGAAAAGGCGGCGAATCTTTCATTGAAGGTTTCAAGAAAGGTTTCATGGCGATTATGAAAGCCATTGCTGACTTTATTAAGCAAGTAGTTAGCTGGTGCGTGGTTAAAGTAAAAACCATGTTTGGGTTT…	MEDEIELGSVIQLSPHAQTVQLTSGKVSTDDEPLISLDDVYEVTGQESINIIVKSAQEYFKHNRLHRDSLTCLKISGMESLLPIYDRMNARKGGESFIEGFKKGFMAIMKAIADFIKQVVSWCVVKVKTMFGFAKTEKETAAAVTNFENDVKPRLQNLIKDTFGNGAGIGTISFDEFVKSLPEGVTGKEAMIIIKQRGEKAEDAINRMTKAVDEVPKAIAEINKSMQKSRTVKNRFQMLMRDLKTKVKNKDVTEGDIVNFVAGLNHEVTDTLNPENCINIAQTLSEKVFGVQIEGFGLEGGFKQAQEQLKNALERTKTNVNLEVLGIYQKLSDSYTPIMAQADNIKLDPSALDDFKVILDADSNGVVNLIATSYPQYNSILSDYAQFGQRVSKYNEALS…	hypothetical protein ACP1_0162 [Aeromonas phage ACP1]				WZX10451.1			hypothetical protein
88	228	+	81268	81951	ATGGTTAAAGAAGAAGTTGTAAAGGTAATTAATGAACTACGTATTCTCACAGCTAACTATAAGAAGTTTCGTGAGTACGTAGAAACCTTCACTAGTGAACCGCGTTGTAAGAAAGGTGTCTTGGAGTTTGTTGATTCCTTGTTCTCTTATAATGACGGAAATGGTCAAGAGTATCCAGCAGTATACGGCAAGGTTCGTAAAGAACTTGGCTTGAAACTAACTGTAGCTAAGAGTGACATGAACGTTAGATTGTTCAGAGATGCTCTACGTGATCTTTATCTTGATTCCTCAGCAGTTAATAAGCTGGTAGAGACTCGGATTGAGCTTGTTGCTAAACTTTGCGAATACGTTAAGCATATTCAATCTGAACTGGATAAGTCGGAACTCACTGATGCTCGT…	MVKEEVVKVINELRILTANYKKFREYVETFTSEPRCKKGVLEFVDSLFSYNDGNGQEYPAVYGKVRKELGLKLTVAKSDMNVRLFRDALRDLYLDSSAVNKLVETRIELVAKLCEYVKHIQSELDKSELTDARERQVYLRRALARLKGVFSTFLAAPISKDSWSEVRPAEHVPYLTDSMDEIITKYFTYPDKISPWSVDWDHNELSDEFTIDSVETFLDYLDTFIKY	hypothetical protein PQC65_gp113 [Aeromonas phage pAEv1810]				YP_010675026.1			hypothetical protein
89	975	-	84928	82004	ATGTCTCTTCATGATATTTTTGCTTCCGTAACCGGTAACGAATCCCTCGAAGGTGCTGTTGAAGAACAGATCGAAGCTACTGTTGAAGCAGTAGTTGAAGCTCAAGTTGCCGCTGAAATTGCTGAAGCTGGTGAAGCCGTTGCTGAAGCAGAAGCTGACATCAAAGAAGCCGAAGTGGCTATCGAAGCTCTGGAAGAGAAAGTTGAAGAACTGGAAGAAGTCGTAGAAGGCATGGAATCCATGCTGTCCGGCGCTACTCCGTTTAACGCTGCTCTGTTCCATGATCAGTATAAGCGTGCTGCTAAGGTTTCTGCTAAGTTCGGGCAGCCGACCGAAGTTCACGGTGTTGAATCTTTCGCTGATGCTTCTACCGCTTCTCTGAACGCTCTGGCTGGTGTT…	MLSFDDLEKYANNPSRIIGTVFKEIETTFSAGSGTLNSKGHPFSYAVDLIVGTNYGFISRLGDNTAKKYPVHARNLSDLSKVMCDEDWYGVFSEPSNLTWRWIVSEEVINSIALEYTDTDGTQVNTYKKIVLPPDSQFTVAGIPFLLENPVEIRVMDHGGYQVVYDSSYSSPLKPLVGNSPDREILNIDNRKYLSVHLPMRQLEITERGPDPVNVTTGYRSTIEFKDKLFAVRAFITPDGSDNRYEMSVVFNNDNFDPNQPTLTIDLIDESSFEASIPSVYLQNETALGRITLLIYTTKGEYSQDLSTLKSQEHTVGYFDYRNKQGKLSKYSLPLRDINEVTVDTITPISGGLNGATFTELKNMVIYGHRRRQVPISNSDFTQTLERLGYDSIKSIDTV…	hypothetical protein AVP1_0228 [Aeromonas phage AVP1]				WAX22338.1			hypothetical protein
90	303	-	85860	84952	ATGGCTAACGAATTTGTACCTACTGTAAAGAGTCCAAGTAAGGATAATCTTTACGAAGAGGTAATGAAACCTTATGAAGAAGGAATGAATTTCTTCTTAAATAAAATTGTTACTGTAGACACTAGTGAAGTAACAGAAGAGAATAAAGAAACTGTCGCCGGTTTAGAGTCTTTGATTAAAACCTTTACTCAAGAAAATAATACTGCTTTAGTTCTTGATCTTGATAATGATAGTTTTATTAACTATCAAGGTAGTGAAGGGTTCGGTACTAAGGTACGTAAAGGCATCGATGTACTTATTCAGTTTGTTAAAGATGCGGTAAGTTGGTTAATGTCTTTAATTAACAATAAACTCTTTAGGATGGATAACCGTTCCTATCGAGTGGCATCACGTCGTAAA…	MPLSDNTIGLAFVTRPQLNLTDDNVSRSEKLCSLMGVSQYSMGAYIRGMLDERWAAANQPIMLNNQIPFITCLTEYLKTSTGFGDLQIQTQSSEPGIRDQVYQRVSSKLEENGTFTMAQTYYNPKPSVIPALFQVWEDYISEVTSGDRNLSPRDFYLFGNRIDYDCRIYHLIMNKDAEFLEHIFATVQSIPTTYPAGSMANIDNTQNSLRAEGQDDFSVQFSSVGMRFNELGLIQSFNEHTYLYNPALRPENRNQYYRMLSTKEYQAYNYGAIPLLLPVQGDKRNDSGPGRYGIKLCWFVQK	hypothetical protein PQC64_gp166 [Aeromonas phage PS1]				YP_010674763.1			hypothetical protein
91	361	+	86046	87128	ATGGCCATTGCAGCAGTTTTGGCGTTTGGCTCGATGCTGACCTCCCTCGCTACCATTGTAGGTAAAGGCGGGGAAAACATCGACAAAGCAAAAGAAGTTATTGACCGTGTAGGTACAGCATACAATGTTTTAAACACAGCGAGTGTTTCTCAGTCTGCTGGGCGTGTTTTGATCTCTCCGATGGTCGCCATTGAGCGCAGTTTGATTCATCAAGAATACGCTCAAGATCTGATGACCATCATTAATTTGCGCGATATTAAAGACGCTCTTACTCACCTTGCCATGCAGGGGCAAGTTGACGGTATTAAGATCGCATCTCTGGTAGATTCCATTAATCCACGTCGTGCGGGGTTCTTGGCTTATCAAGGTGTGGAAGCATTTGGTGGTCAAGCTCCAAGT…	MAIAAVLAFGSMLTSLATIVGKGGENIDKAKEVIDRVGTAYNVLNTASVSQSAGRVLISPMVAIERSLIHQEYAQDLMTIINLRDIKDALTHLAMQGQVDGIKIASLVDSINPRRAGFLAYQGVEAFGGQAPSKPQAAIEGRVTIAGKDYPDFGTYAPLALGRTVQASVQIGSTMVNFPLNFRQVPVPVSSNDLEAIFEAARPEEGLFGRYMMLQSGELTSPEFLTGTDQIKREFNIRMNDMSGYYKEATDRSSKNKMAALKTGIMSMNTMANTIIMSQETANQIEMELGIKFNKSGIAAIRKKVLANTIVIVDDGMGIFTFWNSGSNMKEEYTRKEISVITKKENSMDLSSLMKLFVGR	hypothetical protein PQC65_gp116 [Aeromonas phage pAEv1810]				YP_010675029.1			hypothetical protein
92	292	+	87131	88006	ATGATTCTGATTAAAAACTATTCAAAGGCAGATCTGCTTTTGACCATTGATCGCGAACTCAACCATGTGGTTGGTTTCAAAGACTCTATGAAACTCTTTAAGGAAGTACTGGGTGGTTATAACACTCTGAGTACTTACATTGATCACAATGCAGTTCTTAAAGGTATTCAGTCTAAAGTTAAATCCAAGATTGGTAATAACTTTGATCTGCTGGGTGCAATTGAGATGGGTGTTAATAACGTAGCTTCTGTATTGCCAGAGCTACGTAAACAAGTATCTCAGTCTAGTACTAAGACTTATGATGGTGAAACCATTACCTTTAAAGAACGCGGTATTCTTGATACTGTTTCAGCAATTAACTTCTTTAATCGTTACACCAACATGGTTTTGGACATTCTC…	MILIKNYSKADLLLTIDRELNHVVGFKDSMKLFKEVLGGYNTLSTYIDHNAVLKGIQSKVKSKIGNNFDLLGAIEMGVNNVASVLPELRKQVSQSSTKTYDGETITFKERGILDTVSAINFFNRYTNMVLDILLTQGYDEKADIKSLLNKVDFAFFNDTAAYYGNLLTRFSEGYKVVLEAIEALSDEQVDDLSEGIIAEAEGKEAVSVRQGLAPHEMNPLFWIRLWKMRRDVSTIQVSQEQIELMAMKIARLNNKRSGTEDPALDRQIETYENEILKKRAKIEQIMGKYNG	hypothetical protein PQC65_gp117 [Aeromonas phage pAEv1810]				YP_010675030.1			hypothetical protein
93	175	+	87999	88523	ATGGCTAAGGACTTCCGACACGCAAGATTCGGGTTGGTTCCTGCTAGTTTCACTGATCAGCGGATGGAAGGAAATGAGCAAATTCTCAAATCCTTCCTCAAAGGTGTTAATGGGTTTAATCTCATTAATAATGCTGAAAGTCATATTGAAGTTTTCACCATTGCTAAAGAGTACATTGGTGATGACTTCCGTAGTTGGCTTTATGTGAACTATCGTTCAGGTTCTGGTGCTCGTAAAGATCTTGTTCGCGCAATTGTTGGTTACATTAGTGGAAACCTTTCCATTCGTAATGTAACTACTCAGATGAAAATCGATCTGGGTAAAATTGCTTATATCAAACCTGGTAAGCAGATCCAAGCTCCGATTATCTATGACGAGTACGATGCTCGTAAAGATAAC…	MAKDFRHARFGLVPASFTDQRMEGNEQILKSFLKGVNGFNLINNAESHIEVFTIAKEYIGDDFRSWLYVNYRSGSGARKDLVRAIVGYISGNLSIRNVTTQMKIDLGKIAYIKPGKQIQAPIIYDEYDARKDNFTVEDIDFSTIQNRNIMDLFAAIGPELTAKFCLSIDGVYYG	hypothetical protein AVP1_0232 [Aeromonas phage AVP1]				WAX22342.1			hypothetical protein
94	422	+	88516	89781	ATGGTTGATACTGTAATGCAAGAACTCCAAATGGCTGAGATCAGTTTAGCTAAAGTTCCTGATGTTTCAGAACTGCAAAAAGAAGCAGCTAAGCTTGTAGAAGATATCCGTACCGATATTTCTATTAAAGATCGTGTAGAGAAAGCACTTACCGTTATTAATGAAAAAGCCGATTACGAAATCACACCACAGCTGGTTAAAGAAACAGATGACATGGTTAATGAGTTCGGCGGTTTAAAAGTTAAAGCAGGTGGTCGTATCTCTGTTGATGGAATGGAAAGCTTTGGTTTAACTGTTACTCCTAAAGAGTGGCGTGCAAGCCGTGTAGCTGGTCTAGAATCGTTTCTAGCTGATACTTATCGTAACATTAAGCGTTTGGCTAACCAACTCTCAGATACG…	MVDTVMQELQMAEISLAKVPDVSELQKEAAKLVEDIRTDISIKDRVEKALTVINEKADYEITPQLVKETDDMVNEFGGLKVKAGGRISVDGMESFGLTVTPKEWRASRVAGLESFLADTYRNIKRLANQLSDTFERRYTELTTSLEVLDTRIENVTSMLDSVTQQRDGKKQVELNGLLVRALTKGTEPLPSDLAKHIVKEVNYFSSVMKLCEMELGRYRGNIIRYFGNNKLKELNNVTFSAPKILNFNGKVDPKEENVFIRSESAPMLEGRVVSCKFVAPRWLKDHYTGETENDMYSELLAETGFELRAVNRKDSGSVNVNTMTLSQMFTILKVVQELVEYIRNLNNEYNSLDLNPEEIKDNLVTLKREDDEGKVRQYALLTTDYDYKVNLFRADVSNY…	virion structural protein [Aeromonas phage pAEv1810]	1	0	0.9857	YP_010675032.1			virion structural protein	Structure
95	328	+	89771	90754	ATGTCCGATGATCAGCAATCGCTGAGAAAGGGTCTAGAAGCGCTTATTTTGAGTGATATTCAGATTGCAGGGAACGAATCCCTGCTTTCTGATGTATTTGCAAAAGTTAGCTCTAATGTAAAAACTGGTGTAGAGTGGGCTGGAGGTAAATTGGCTGATGGTGCGGTACAAGCACTTAAACAAGCTAATACCTCTATTTTGCAACAACTCGGAGCACGTAAGCTTCTACTCTCTAACTTGGCTAGTAGAACACGTAATGACGGAATTAAAGAGAGTTCGACTCTAACTTCTGGTCAGGTTCGTAAACTCACTACGTTAGAAGGTAACGATAAAGTTACTCCTGATAACATTGAAGATGATTTAGTTACTCTTCACAATGTTATCTCTGATGTACTGAAA…	MSDDQQSLRKGLEALILSDIQIAGNESLLSDVFAKVSSNVKTGVEWAGGKLADGAVQALKQANTSILQQLGARKLLLSNLASRTRNDGIKESSTLTSGQVRKLTTLEGNDKVTPDNIEDDLVTLHNVISDVLKFQLELETYYQKELGLLKSFSSVKNTEEAVKSIQALDQLSFPTPKFTIKQDSMFLTSVLAGGKQFVFNPDTCKFTVEQADLKSISGDATVSFAKEDVLSLLTKVNALVIDYNAVTKANEHYMSYIKEFNTVVGKSFVHLEEIKGQISISLIRDMQSRLEGNPKVFSFYSGFLPKITLYIDDYVEALTSFLSKQFN	hypothetical protein ACP1_0170 [Aeromonas phage ACP1]				WZX10459.1			hypothetical protein
96	395	+	90807	91991	ATGTCTCTTCATGATATTTTTGCTTCCGTAACCGGTAACGAATCCCTCGAAGGTGCTGTTGAAGAACAGATCGAAGCTACTGTTGAAGCAGTAGTTGAAGCTCAAGTTGCCGCTGAAATTGCTGAAGCTGGTGAAGCCGTTGCTGAAGCAGAAGCTGACATCAAAGAAGCCGAAGTGGCTATCGAAGCTCTGGAAGAGAAAGTTGAAGAACTGGAAGAAGTCGTAGAAGGCATGGAATCCATGCTGTCCGGCGCTACTCCGTTTAACGCTGCTCTGTTCCATGATCAGTATAAGCGTGCTGCTAAGGTTTCTGCTAAGTTCGGGCAGCCGACCGAAGTTCACGGTGTTGAATCTTTCGCTGATGCTTCTACCGCTTCTCTGAACGCTCTGGCTGGTGTT…	MSLHDIFASVTGNESLEGAVEEQIEATVEAVVEAQVAAEIAEAGEAVAEAEADIKEAEVAIEALEEKVEELEEVVEGMESMLSGATPFNAALFHDQYKRAAKVSAKFGQPTEVHGVESFADASTASLNALAGVESFKETAAKGVAAVKKFFVDLYNGFINFFAGIFNKFKGIENRGKSLKAKLAAKEKLAEKAKLPKSSGWLKADGSAPSVGSVMESVVKQCQGAMNVDASGTPFSNLKAAAETLKGLGTASQAADSEASATYKVVVEKGSFTVTVPKKPEGLANVSVTVGAPEGEGVEIQAPGKDKLQDLATKVMVEAKKLQLSKLDRKALEATRDATIAKLEKLGAEQGADKKAQIAEYRNGTKGALKLQQGGLKVAGAILSAQLDYVAAFA	putative phiKZ-like internal head protein [Aeromonas phage AVP1]	1	0	0.9746	WAX22345.1			putative phiKZ-like internal head protein	Structure
97	364	+	92097	93188	ATGGCTAACGAATTTGTACCTACTGTAAAGAGTCCAAGTAAGGATAATCTTTACGAAGAGGTAATGAAACCTTATGAAGAAGGAATGAATTTCTTCTTAAATAAAATTGTTACTGTAGACACTAGTGAAGTAACAGAAGAGAATAAAGAAACTGTCGCCGGTTTAGAGTCTTTGATTAAAACCTTTACTCAAGAAAATAATACTGCTTTAGTTCTTGATCTTGATAATGATAGTTTTATTAACTATCAAGGTAGTGAAGGGTTCGGTACTAAGGTACGTAAAGGCATCGATGTACTTATTCAGTTTGTTAAAGATGCGGTAAGTTGGTTAATGTCTTTAATTAACAATAAACTCTTTAGGATGGATAACCGTTCCTATCGAGTGGCATCACGTCGTAAA…	MANEFVPTVKSPSKDNLYEEVMKPYEEGMNFFLNKIVTVDTSEVTEENKETVAGLESLIKTFTQENNTALVLDLDNDSFINYQGSEGFGTKVRKGIDVLIQFVKDAVSWLMSLINNKLFRMDNRSYRVASRRKRFGLTQEDVKYPAGMRRLLVPNKVTDDAQWVYASLEDVNNFYLKTVQVYKDLIGQIAKNPATFDLHQAMNDVTTVMIRGLGMKQNGKNVEGTTSWVTDILPGNRYFRFDASTDNNTDRVNIYFEDTTMDVKLRSQTFSPTSFMIDKTLAKIKELVDNIRANQKTVGELYRKFEKEVLHYEMKQDYQMTKDQKDYLRWLVRMNKKLCSLSIQYVTAAVDVSLDFCEAGIKE	hypothetical protein AVP1_0236 [Aeromonas phage AVP1]				WAX22346.1			hypothetical protein
98	178	+	93185	93718	ATGATCGCTGATATTAATCTGATAAATGAACGAATCTTGAAACAGTTGTTTATTTATCAATTAAACAAAGTTAATCACAGTAATCTTCAAATTGATGTTGATTCAGTTCACTTTGCTAAAACTTCTGGTAATAAAGTTCTACTTAGAGATAATAGTTCTCCAGCTGGAGTTGTTATTAACAAGATCTCTATTAATGATTTATTTGGTGAAGAACTCGACTTAAGTCAGTTTAAGAACCTGAAAGTTAATCACCAGATTAAAGGTAACTTTTACCCAGACGAACTCAATCGTGTTCTAAGCGATTTCAACACTAAGATGAGTAAAGTTACAGTAACTGAAGAGAACGACGTTATAGAAGGTTTTAGAGGTGTTCCTGAGGACATTCTAAATGACTTTGTT…	MIADINLINERILKQLFIYQLNKVNHSNLQIDVDSVHFAKTSGNKVLLRDNSSPAGVVINKISINDLFGEELDLSQFKNLKVNHQIKGNFYPDELNRVLSDFNTKMSKVTVTEENDVIEGFRGVPEDILNDFVLFCKVTGFFGLKAKDISLTKEDNVLTIEIPSTHLLFSGQLKVLV	hypothetical protein AVP1_0237 [Aeromonas phage AVP1]				WAX22347.1			hypothetical protein
99	182	+	93715	94260	ATGATTAACATTGACCGATATAAACAGCTAAAACAATGTTTGGTGATCTTTGAAGCTTTATACCTAAAGTCTGTTGTAAAGGTAGATGCATTAGAGGTAGATCTTTTCAACCTTAGAAAAGAAATATTTCATTTGCTAGATGGGATCAATAAAGATTTCGTTATCCCAGTTACTTTATTACAGAACCAACGTTCTCATATTGACTTACGGGTCTTTCATTACAACTTTGACAGCTTGTACTTAAAGGTCAGTGAAGGTTCAGTTCAAGAAAGTTGTACTTTGGAACAAGCTTACGGCGAATACCCTAACTTTACTCCTTTGTTAGATTATTACAAAGAAAACAAAGAAAAGGGTGTTATATTCGAAGAACTTAAATTTACAACTACAAAGTTGTTGAAT…	MINIDRYKQLKQCLVIFEALYLKSVVKVDALEVDLFNLRKEIFHLLDGINKDFVIPVTLLQNQRSHIDLRVFHYNFDSLYLKVSEGSVQESCTLEQAYGEYPNFTPLLDYYKENKEKGVIFEELKFTTTKLLNLIQTTFNMLEDLITRRDEFASFNIINLLKLVNSLHTAEFIFEFTNEYE	hypothetical protein AVP1_0238 [Aeromonas phage AVP1]				WAX22348.1			hypothetical protein
100	298	+	94268	95161	ATGATTAATGTAACAACCCTTAACCCAGATTACGGTGACCAGATCTGTGAGACCATTGATGATTCGCCTGAGCTTCCTGTCACTCTGGTTAATGATCTTGATCACGTAGAAGAAGTGCTAGATGGTTATTCACAACTCCTTTCTCACGACGAGATGGAACTAGCTAACTTACAAGGCTCTGAATGCTACGCTATGACCGTTCTTAAGCTTCGTGGGTACGAAGGGTGCGAGTCATGGATGGAAACGCTTAAAAAGAGTGCTGAGGCTGCTTATAAAGCAATCATTGAAACACTCCGTGGAATTAAAGAGTTCTTCTTTGGTGAAGGTGAGAAACAAGTTCAAGCTGCTGATGAGAAAGCACAAGAATCTGTGGAAGCTTTAGCTGAACTGGATAAGTCA…	MINVTTLNPDYGDQICETIDDSPELPVTLVNDLDHVEEVLDGYSQLLSHDEMELANLQGSECYAMTVLKLRGYEGCESWMETLKKSAEAAYKAIIETLRGIKEFFFGEGEKQVQAADEKAQESVEALAELDKSAPVPDGKVKEPTSYFKGLGESVELQKLLDEHPSIKQVIDKINQSVSRVANSQTVGQLGAVYQDIRKSAAGAAEELTKKLKESVSKAEKAANEMKSPKTVADDAPQEVKDAAKAEHKETVDKAKDETKQSRLIASLRNKIVTVLNAVSSNANSVKVEKPESEFKG	hypothetical protein ACP1_0175 [Aeromonas phage ACP1]				WZX10464.1			hypothetical protein
101	334	+	95171	96172	ATGAGCTTTAAAGAGCAGGTACTCTCACTCCTTCCTCCTGGAAGCACCTTCCTTCGAATGTTCTCTGTATCTCTTACCCGTAGTAAAGTAGAGTATCAATTAGGAGAACAGTGGAATGGTATTGTAATTGATAAAGTAGATTTAGGTAAACTTTCAGAAGTTATTCCATTTATCTCTTTAACTTCTCCTTGTACTATGAATGATCTTTATAAACAGATCTCTGATCAGTTTGATTTAGGTCTGGTACAAGGTACTGATTACAATGATTCCACTGCACTCTCACTAGACGCTACAGATCGTTATCTAACGTTACCTGTGCTCCCTGATAGTCTTGGTTACTACGGAGAGTTCAAATGTCGTGTAAGAGCATCTGGTGACAGTTTAAACAGCTATCTTAGT…	MSFKEQVLSLLPPGSTFLRMFSVSLTRSKVEYQLGEQWNGIVIDKVDLGKLSEVIPFISLTSPCTMNDLYKQISDQFDLGLVQGTDYNDSTALSLDATDRYLTLPVLPDSLGYYGEFKCRVRASGDSLNSYLSSRDLTTVPFDKLFPLTTLRFYLVSRIFSLPTGKLFSDVGLSSDFINELVTTLNKQFPSCSTEYLQELLQRGQVTGLVNDGISDLFVFKLPDGNEFFVRFSSQWNDLPNVNFIFNSGINTLDDNSEGLLSGSESVDLENPVEIGGVYLYKQALTIVNDPNPSLTPEENTLQLEEDIKEEIIISDNGKEIEIIEEETVVIFD	hypothetical protein AVP1_0240 [Aeromonas phage AVP1]				WAX22350.1			hypothetical protein
102	506	+	96254	97771	ATGGAGATGTTTACAGTTAAACTACCATCAAGTGAAAGCTATAGAATTTCAGTAAGACCTTCAGTGTTTAAATCACTAGCCCAAGAACTCTGTTACTTTAATCTCCATCAGAATAACCAAATCTTCTTTAATGGTGAAGCTGAAGTTTCCAAATTGATTGGTGGCGAGTATAACGGAAGAAGAGGAAGTGATTTATCCATTGATGTTGGATATAACGATAAGATCTTTGTAGAGTTTGAATCAGAACCATCTGGATTTAACGATGAATTAGATTCCATGAGAGGTGTTACTACACCTTTACTATGGCAAGATCCTTTAACTGGTAGTAGTATCAGACCTATATTCGAAGGTAAACGTTATACAATCACCATAAACAAGTTCTTTAAGGATAGGGTTACT…	MEMFTVKLPSSESYRISVRPSVFKSLAQELCYFNLHQNNQIFFNGEAEVSKLIGGEYNGRRGSDLSIDVGYNDKIFVEFESEPSGFNDELDSMRGVTTPLLWQDPLTGSSIRPIFEGKRYTITINKFFKDRVTAESFRRRIRSAILGEHLNTLFDLDTHFPIPMEILACYQEIYNRLVNAKAVDPVNSNFIKWFRQNSLVPTDYISNLIGNNDCLVFKQQMADNGIDHGDVQIAKVNKGRYIGQYEVSWSYSYHWNEHTEWEVTYPIQVYQQPMNVEWMPDDFDNNKRSYPTRRFLESKLASMAFDYLQDNVNKYISLPSQDNWRPPTTNWISPQLQVLINLEDVQTEQVLLNVTQIQGFDWNPTFLHLILKYHKKVTKRHSSPLNFKLYSNDVEVLET…	hypothetical protein AVP1_0241 [Aeromonas phage AVP1]				WAX22351.1			hypothetical protein
103	432	+	97782	99077	ATGGCTCAAACAGTTATCGGACAAGTCCCTGAACCTGTCCAAGAAGAAAGAGCAATGGATAAAGTCTATCGACACTCCATTGTAGAATCTCACTACACACCCCATACAAGTTTACTTTCATTCGTATCAGGTTCTCCTACATTAGTTGAGTGGTACAGAGGTAGTTATGGTACCGACGAAGAACAACATGCTTTCACCCCTGACTCTATTGAGACATATAGTTCTTATAAAAGAATCAGAAATCTCATAGTTAAGTTAGATGACGGTAATGGTAGTTTTAACTTTGATCAAACTAATGCCCAATCTGAACTCACTTATACCGGATATGTGATCTTTGATCTTACACCCAATAAAGGTGACTTGTTCATTCGCGATATCGGTGACGGCCGCGCTGGTTTG…	MAQTVIGQVPEPVQEERAMDKVYRHSIVESHYTPHTSLLSFVSGSPTLVEWYRGSYGTDEEQHAFTPDSIETYSSYKRIRNLIVKLDDGNGSFNFDQTNAQSELTYTGYVIFDLTPNKGDLFIRDIGDGRAGLFKLTEQPEIRSIAADKCYYFEAKLFGVVTEEIENNLNSKVIEDLYYSKDIAVAGGNAVLTKDDTQLNKKLYDFQLAIMDEILGNHFFSDENTIVIPNEKNDYLYDPYLAKFLSYTFPVKLLGSRNKIELLNVNYWVDSGKMQEPLTVWDMFYRNGFDHPKRFKQDYFVHNRNEMMNTRGYGNVYFSKMDRVIVIHKPSAMGQAYDFKGGLLPQGVYTPHPSAEGEDYPYYFSKEFYEGGGTEMEQFIWKMFKDKTIGKKELVDILE…	virion structural protein [Aeromonas phage pAEv1810]	1	0	0.9954	YP_010675041.1			virion structural protein	Structure
104	221	+	99093	99755	GTGGATCTAACACGCTACAATCACGTTAGAGAGAACTTGGTGAGTCTTTACAAAACGATTACTGAAGAAACCTTTAACGTCTACATTCCAAAGAGTTCTTTCCTTACATTGAGACAGATTAAGCAAATAGAAAAGAACCCGCCTATTAACGGAATGGAGTCTTACGATAACGTGATCGAACGTCCACTTTCTATCCTGCGTATGGCTCAAGCCTTTTCAATGGTTGGGGAAGATGACGTTAACTTAGCATTCAGATACCCAAGGAAGGATATTCCAAAGATCTATAACTCCATTCAAGATTACATCATGTATTGGTTAGAGATTAAACGTAACTATGCAAGATTTGATTCCCCTGGATTAGATGAGTTAGAAATTCTTGAGAAAGTTGCTAAGTATGTT…	VDLTRYNHVRENLVSLYKTITEETFNVYIPKSSFLTLRQIKQIEKNPPINGMESYDNVIERPLSILRMAQAFSMVGEDDVNLAFRYPRKDIPKIYNSIQDYIMYWLEIKRNYARFDSPGLDELEILEKVAKYVFSAYKEYHIQEVNDKFGVTKQSDMTLMDYIKGTWMYGEQFQENISFISHLAVYREENNLSQSHHITQSSSDLLRDLMALKNRSGMGD	hypothetical protein ACP1_0179 [Aeromonas phage ACP1]				WZX10468.1			hypothetical protein
105	449	+	99758	101104	ATGGGTTTAAATAGCCAAATAGAAGGTTTCTTAAAACAAGCTGGTATTGTTGAAAAGAGATCTGATAAACTAATCGATAGCACTAGAATTAAAGCTGTGGTGATAACACCTAAAGCACAGTTTAAAGCTTTGGGTGTAACGCACTTTACAGAAGTAGCAGATTTCATTTATAACCGGGCAGAAGTGGTAGCTATTAAATTAAGACTTCAGCCAAGTATTTATTTCGATCACGTTGTTCCTTATCGTGATGATTTAATTATCCAGGTTATTATGGATTCGGAATCGGATATGGTGATACGAGAGTTTGTAGCTTCCCCTATGGGAGATAAAGACTTTCGAGCTCAAGGTAATGGCTCTCAGCAAGCTAACTTAGATGCTTATGATGAAACCAATATGGTT…	MGLNSQIEGFLKQAGIVEKRSDKLIDSTRIKAVVITPKAQFKALGVTHFTEVADFIYNRAEVVAIKLRLQPSIYFDHVVPYRDDLIIQVIMDSESDMVIREFVASPMGDKDFRAQGNGSQQANLDAYDETNMVEYEFQLIDKGYNVLKNIPVSENYMMCKPGDVLPLVMETYSKQAKMPSGVKYKGLYLHQPIDNQNNYRQILIPQGTRLIDVPSYLQAHDEYGIYSKGLGSFYKQGYWWIYPLFNTELADKHYRPIDIIRVPQDKIPTLDMTFVKTADALTIISTGYSEHSDNADVRKQNSGVGKRIVMADAIAGDTGYHYTKGRAVTTRADSLQEYKLSDRRNGQEYIPLDLTPTSNVSLPMSENAMNEGEFIEVEWHNGDVGYLEPGHPVKYQYMG…	hypothetical protein PQC65_gp130 [Aeromonas phage pAEv1810]				YP_010675043.1			hypothetical protein
106	105	-	101474	101160	ATGAACGTACAAAACCCTATTGCAAAAGTGTTGAAAGAATTCACTAATCCTGAGAATACATTTAATCCACAAAAGTTCTCTTCGGGGAACTGGTCTGGTATCCACAATGGCGTTGAATTCAGCTTGCGCAAAAGTTTCTGCTGTGGGAGTGGATATATCGAAGGTCGTGTAGAGGATACCCAGGTGGCTATTTTCTATCCTCATAACCAGATGATACAGGTTTATCTCAACAATAGTCCTGAGTGTAGCTTTAACATCAATCCACATAGTGTACGTGATGGTAAAGAGTTACCGGAGCTGGATAATTTATTTAAAGTGTAA	MISLMVNEEHISAEDLNVMMDKSSNVVINGCDIDSGGYISNINAKVLVTNSKFSDTNLVLKDDSENKLQYNFHDKCGVRLVSVVCGYAYTQQVVCHRSFGISTN	hypothetical protein AVP1_0002 [Aeromonas phage AVP1]				WAX22112.1			hypothetical protein
107	513	-	103046	101508	ATGCTAGACAATGTAGAGTTTAACGCTTATATCCAAAAGACGATCGCATTCGCTCGTACTATTGTGATTAAGTGTGAAGATCTCGCATTGCTTGATAACCGGTTGATGGAACAGTACTACGGGATTAACTCCGGGACAGATAAGTCCAAATGGCGTTATTATCTCCACCTCAATGGCGAGTATCATAGCACTGATGAGATCATGAAAGTACAGTCACTAGATAATAGTGACGTTATTGATTTTACAAAGGCTAATCTGGATATTCATCCAGCCACTAAACGTGCATATAGACTAGGTAGTTACTACTACACTAGACTTACGGAAAAATATCCAGCTCAGTCTAATTTGATTAATGGTATTATAAACCCGATCCCGCCTTCGGAATCCATACCAGCAAAT…	MNNLIRLVKIATAMFQAWRLHDTDMMDELSLLAESVPKSKESLVQQDKRVEALLRKLLVWIREQPVDSNIITSLSVSKVGEIVILDPTLEKLLNNTFNDQYNEEDSRKLIFEIIKELRDNDVKNKFGYEFKSMVRPFLFDGEEDLTREDWIKINELISAKISDTDNNFDKAVVEKSSSNDPKSIAAVIDLLKIETSAEGIMKTGLAGLNEALYPDLGIRRGLFYMINALTNRGKSFGLAHILASVPLYNKPVLRDKSRIPTVCLMSAEDSLGLIFKRMYELFVTAKTGVKPNFFEATTDTVVETIISGFKDNGWDFQFFRVNPSHDNITEIMQRVRNLEIRGHEIIVGAYDYLAMADLTGCQGESRSDRLQDLYRRARNFFSSRGAAFFTPHQLNPDAK…	DnaB-like replicative helicase [Aeromonas phage pAEv1810]	1	0	0.9961	YP_010675045.1	DNA helicase activity	2.3e-51	DnaB-like replicative helicase	DNA metabolism,replication and repair
108	184	+	103085	103636	ATGCAAGTTAAATTGGGATTGAAAGAGACCAACGTCTATTTCCTAAGGGAACAAGACGTTGATCTTTTGAATGCAAACAAGCTTCGACTTGTTGATCTACCTTATCTGCCTAAATTTGATAATGTGGTTGACAGTGACTGCTTGGACTGGTTGGAATACCAACGAGCAGTGGAAAAGCAATACTGTGGTTTTAAGAATACAACTTATACACCTCTTGGTGATATTAAAAATGTTGAGTTTAACCGGACAGGTACGGTTTATAAAACAAAGTATCAAGATGTTCTAAATTCCGACAAGAAGGTTAAAACAGGAAAGCATTTTTACTTCCACACAGCTGGTGGTCAGGTATTCATCCTCAATAGTAATAATATTGTGAAGAACGCCTTGTTCACTGAAGTG…	MQVKLGLKETNVYFLREQDVDLLNANKLRLVDLPYLPKFDNVVDSDCLDWLEYQRAVEKQYCGFKNTTYTPLGDIKNVEFNRTGTVYKTKYQDVLNSDKKVKTGKHFYFHTAGGQVFILNSNNIVKNALFTEVPGDLSTAVYRSLLNAVGSVEFYFRDSKDLFKTCEERGFVDPGFILSKVVA	hypothetical protein PQC65_gp133 [Aeromonas phage pAEv1810]				YP_010675046.1			hypothetical protein
109	723	+	103763	105931	ATGACTATCCAATTTTCCGTGAAGGGTGCTGGCAACAAAGGCGCTCACCTGAAGAACGTAATGGCTAACCTGCAGGCTGTACAGTTTAAAGAAGGTAACGTCTGGGCCGGTATTACTGGTAACGAATCTCTGAACGCTGTTGAAACCACCATCAATGCCGGTATCGGTTTTAACCAGAAGAGTGCTCTGGCTTCCGCTATTGGTTCTTTTGCTGATCAAAGCTTTGCTGATCGTGCTGCTAAATTTGCCGACATGGTTAAAGTCGGTGGTATGGAATCTTTCTCTGCTTCTATGGAAGCTGGTAAGATCAACCGTCACAAAGCCGCTACTCTGGAACTGAACGCTCGTGGTAACCGTCAATGGGATGCTGCTGAAGAACTGTTCAAAACTGTTACCATC…	MTIQFSVKGAGNKGAHLKNVMANLQAVQFKEGNVWAGITGNESLNAVETTINAGIGFNQKSALASAIGSFADQSFADRAAKFADMVKVGGMESFSASMEAGKINRHKAATLELNARGNRQWDAAEELFKTVTIGYADENLQLPIDVAGVGAYNVSGNVNESFEDLRPIASVLADDKFSSGDDLKLVPVYPSAADNPNRAAFVAEADWTPWDEAYEANDLLGREAHKTNYLAIRKANNLMSLCQAPGAPRFEQNDEIESGSIRLNSFLLKIKTKDGEGFATLDTSTMSSTAMRPGTGLTSDEKRQIAFVINGMDVANLKTKAGAPTQLFKTLTDAGLQVFVQFEYSATYQRSTRALSPTVSPVTIAYVMKNGEKLVPGTAGMPTDIQALITAQVVEASVH…	hypothetical protein ACP1_0185 [Aeromonas phage ACP1]				WZX10474.1			hypothetical protein
110	334	+	106098	107099	ATGACTATTAAAACACTAACTGAAATACTTGGTCTTTCTCTTGAATTGAAAGATTATGAAGACAGAGTACAAAAGAGATATGACTACATTCAAGAACAGTTGGAGTTAGATCCTGAGTTCGTGGCGTATGATTATGTCGAGTACTGGTATGGACATTCCGATATTCATTATTTATTTGATAGGGCTATTATTTCTACAGATGGGTTTTTCTATAAAATAAATAAAGAAGGGTTGATTACAAAGACAGGTGAAATAGGAAGAAAAGAAACGTACTTAAGGAAATGTTTTCATGACCCATATAAAAATACATCTACATCTTTCCAAACACACAGGGTCGTTGCTTCTACTTTTATTCCTAAGTATGAACATCTTAAAGACATTCCTTATTGGACACTTGAA…	MTIKTLTEILGLSLELKDYEDRVQKRYDYIQEQLELDPEFVAYDYVEYWYGHSDIHYLFDRAIISTDGFFYKINKEGLITKTGEIGRKETYLRKCFHDPYKNTSTSFQTHRVVASTFIPKYEHLKDIPYWTLEVNHKDGNKHNPKINNLEWMTKSENTQHALENGLQKRGKENINSKAVIGRVTMEGPYKGMVFILSGRHEFISAGMNHFSTMSPSGDGVYRYGCFWETLLKEENNNNEFLKEYVEYFKANIKLANNKIKPICLEVLHGHYKGEKFYLYGSAQAKKYQFERNIVAAACKTGRTYKSCKWSYVSFHEISIHSTGIPDDVLATLK	HNH endonuclease [Aeromonas phage PS1]	1	4e-101	0.4912	YP_010674756.1	sequence-specific DNA binding transcription factor activity	7.95e-09	HNH endonuclease	DNA metabolism,replication and repair
111	343	+	107217	108245	ATGAACAATTCACGAGTACATAAAAACTCTGAATTTGGATTTCGTTCCCTTATCGAGAACAATACTTTCGAAGATCTTTATCTAGTTCATCGATCTGGCGTGAAGACTATTCTTCCTGCTAAGACTAGTGAAACGTTAAATAGAGATCCTTTCATGGTTAATCAATTGATTATCTATGGGGAAGTAGGAGTACCCGATTGTGTATTAACAGATGTGATTGACACCAAAACTGGTGAAAGTCCTTTTCTGTTGGAACAACTGGGTAAACATCTATCCGAATTCAAACAAGAACATCCTTATTGCCAACATTGGGCAACACCTTGGGATCGTGCTTTCCATACTTGTCACGATATTAACAAGAACTATTTTGTTAGTGAATCACTAGGAGTATTGGTTTGT…	MNNSRVHKNSEFGFRSLIENNTFEDLYLVHRSGVKTILPAKTSETLNRDPFMVNQLIIYGEVGVPDCVLTDVIDTKTGESPFLLEQLGKHLSEFKQEHPYCQHWATPWDRAFHTCHDINKNYFVSESLGVLVCKVPELDNVLAKSGFLPMYALHKEMPEPKLGDDMSIEDRNFSNSDILHATAVVIDKRNKIGTLWTTVFGQTYELPVITNSQLEDGVYLKSGSTGNGPFEFIAYNSTDFDKLIRERNIHRKRDDAIFDPSNKELAAKLTELSKLKAEHKKVKLELQELIIEHKKVKEKHKDEFDTLKGNRLNNTILDWFRAIMGPFGGDIKRLIGGLFTFA	hypothetical protein PQC65_gp135 [Aeromonas phage pAEv1810]				YP_010675048.1			hypothetical protein
112	567	+	108304	110004	ATGGATCCGCAGTTGCTAAGAAAGATCTCCAAAACCAGGGAACCGTTTACACCGGAACTGGTTGAAGGATGGCACGAAAAAGATTTGAACAAAAGTGTCACGTATCTTGAAAACTGTTTTAGAAATATGTTTAGATCGTTAGAAGAAAAAGGATATGTTTTCGACGGGATCGAAAAAGTTCCTCCTCTGGAGTTTTATAACGCAATCACCAAACCAGGTAACGGAACTAGTTCCGGAACAAAAGAGTTTGAAATTGCTAAAAACTCTTTTTATGGTGTGCGCGTAAAACATCACTTCAAAGACCCTGTAACAGGTGTATGTCAAGAACTCAAAGAACCTTTGATGTTCCTGCCGTACACTAACCGACATGGAGATATTTATACTCGTAACTCACTGTAT…	MDPQLLRKISKTREPFTPELVEGWHEKDLNKSVTYLENCFRNMFRSLEEKGYVFDGIEKVPPLEFYNAITKPGNGTSSGTKEFEIAKNSFYGVRVKHHFKDPVTGVCQELKEPLMFLPYTNRHGDIYTRNSLYGLQYVLSERGPSVDGGKDKTIFIRVTGYKFKVTKELHTFNRVYKAGENTITNAMNMTLPANRFYQARKDRRITNTKIPIPLLSWYLFGKYGFSQCMEEYGECEYRLDTVDTLLEHYKEKDGWEIYSNTGAIHPKAFDRPAGMPLMDDPAIAIRSKNKDGQVSNLALQYTAGLLYMFGVFNHDLDITKLDDINYWRLIIGRCSIKLALRTEDDIYLKQMNEHFLSVEEYADDLTIDKYNKFDIEVKNTYDLLNYLMLNYSNLIKLYD…	hypothetical protein AVP1_0007 [Aeromonas phage AVP1]				WAX22117.1			hypothetical protein
113	804	+	110024	112435	ATGAACGGCGGAACACTTCTAGGTCGTAATAACCAGATGTTTAACAACAATAACAGTAACCAACCGCAAGGTAATCAGCAACAACCCCAAGGTAATATGAACCAAGGCAATCAGTTGCTTGGTCAGCTGATCCAGTTGTCAAAGGGTGGTGCTAACCTTAATCAACAAGGTGGTGGCTCTAGTAGTCTGTATAACTTTAATAATGGTAGTGATCCGTCTTTTAACCAATTCCTTGATCTTAGCGATGCTCAGAGTAATGAAATCCTTAAGGGACAATCATTAGCTGAAGCAAGTCAACTTGCTGGTGTGGTTCTGCAACATGGTTTTAGACGTATTCAAGGTCCGTATTACAATGCCATTCGTCAAGGTATGGAACTATTCCGTCGATTGGATCGCAAT…	MNGGTLLGRNNQMFNNNNSNQPQGNQQQPQGNMNQGNQLLGQLIQLSKGGANLNQQGGGSSSLYNFNNGSDPSFNQFLDLSDAQSNEILKGQSLAEASQLAGVVLQHGFRRIQGPYYNAIRQGMELFRRLDRNAPHLVDDTSELFYNQIMSNNNLYNHIVANSCLQLSALAAMRLMNGENIRGNANVITEMIVDAVGATCGLQLLDWICKNPNGSTIFHNSSQNFKALLRRVEGCWDSIKARYDFIPGSVIPWERGQLTATMRKNDLPNYLLDARMGFNFEGLIGNSYQAVQDLTPSHHTVKDHNQGIDPAGYQLMMDYFNRTKCSVEDGTYPTAPSKEERVQQRQDYHNVNDFDREVKSTKYFTMDTRFDYHFDDYFVQIGDTGWCVAENQVMIDIMS…	hypothetical protein PQC65_gp137 [Aeromonas phage pAEv1810]				YP_010675050.1			hypothetical protein
114	149	+	112705	113151	ATGCCTATTAACACTTCTGCACTGAATCTGAACTCCGACATGACCGCTCAGGCTCCCGCTGTTTCTACCAACACCGAAAACCTCGGTCCTAACAAATGGATCGTTGCCAGCGTAGCTGTAGCGGCAGCACTTGCTGTTAACGTAACCAACCAAGTTAAAGAAGATCGATTTGACCTGGTGTCAAACATCGCAACTGTAAGTGCAGCTGCTCTGGCTGGCGGTGTATCGTACAAACTGGCCAAAGATGTAGAAGGTGTACCTACTTCACTGGTAACTACTATGGCTGGTTCCTTGGGGATCCTGTCATCGGTAGTTGTAGCACCCGCTGTAAACGTTCTGGGTAACAAGGTTAAAGATCACTTCTCTGCTAAGGTAGAAGAACAACCTGTCTGGATCGTC…	MPINTSALNLNSDMTAQAPAVSTNTENLGPNKWIVASVAVAAALAVNVTNQVKEDRFDLVSNIATVSAAALAGGVSYKLAKDVEGVPTSLVTTMAGSLGILSSVVVAPAVNVLGNKVKDHFSAKVEEQPVWIVDNDALQEYLEQKEVA	hypothetical protein AVP1_0009 [Aeromonas phage AVP1]				WAX22119.1			hypothetical protein
115	107	+	113197	113517	ATGAACGTACAAAACCCTATTGCAAAAGTGTTGAAAGAATTCACTAATCCTGAGAATACATTTAATCCACAAAAGTTCTCTTCGGGGAACTGGTCTGGTATCCACAATGGCGTTGAATTCAGCTTGCGCAAAAGTTTCTGCTGTGGGAGTGGATATATCGAAGGTCGTGTAGAGGATACCCAGGTGGCTATTTTCTATCCTCATAACCAGATGATACAGGTTTATCTCAACAATAGTCCTGAGTGTAGCTTTAACATCAATCCACATAGTGTACGTGATGGTAAAGAGTTACCGGAGCTGGATAATTTATTTAAAGTGTAA	MNVQNPIAKVLKEFTNPENTFNPQKFSSGNWSGIHNGVEFSLRKSFCCGSGYIEGRVEDTQVAIFYPHNQMIQVYLNNSPECSFNINPHSVRDGKELPELDNLFKV	hypothetical protein CF8_0028 [Aeromonas phage CF8]				QDB70440.1			hypothetical protein
116	316	-	114510	113563	ATGAAAGATTTAAATATAGTCGATATTGACTATACGGGATCCAATTCGGCATATCGTAAAGAAGATCTCGTCGATACTTCTACTCTTTCCGGATTTTGGATAGTACCAGAGGAAGCGCCTTTTTATACTGATTCTCTTCGTATCTTAAATGGTGGAACATTTCTAACCAAAGGTGACGATTATGAACCAGTAGAACCAGTTACTGATTTAACTGAACTAACTGGTAAAAGTGTTTCCCTATATATCGAATTAAAACCGCATTTAGTAAACAACAAACACAACTTAGTTGTTATCTACCAGAAAGTAGGAAGTCCTGTCATTAGTCGTAAAGTCTTATTAAAGCTTTTCGAAGATATGGGGGTTTCTGGCGGGATTGTAGATTTCAATAAGAATGTGGTA…	MNVNIDNLEHVFTTLNGFESLSSGDLTSPDSVYAKTVLKLNGVDFKGREGSESFMSSVKAGAQKVYEMIKNFLKAIRDFFFGSKGSKQTKTIDDAVKSTKSQLTFLTNVKPVEITGLTQEAMESAKRQLKKVENLLTGKEVLVTFDRYHNFVEKYVSGGSELRLKWHDIERMPGPKITDPDFKYSKLTKIQKEILSLSSEQGNENNTTIYKTVTFLFDSVNPLVKLQKLYQEMRTIATEGLDELTKDLEFNNELARTFANYKDETLNNRGKHIEAFCKLMVQCSNNYTSLIKHCDEQILTIGYAINKLKKWVENN	hypothetical protein PQC65_gp139 [Aeromonas phage pAEv1810]				YP_010675052.1			hypothetical protein
117	976	-	117524	114597	ATGTATGTTAATAAGGACAGACCTCTACCGATATTGGAAGAAAAGAAAGATCCACTAGGTGGATTGCTTAACTCTTTCATTAAAGTAGAACGAGAACGTGATAAGTTACAAGGTGATCCAGCTGGACAACTAAAACAGATCGCTGATTTTAAAACCAGAATGCAAAGTAAGGTTAATAGTTTTAGTAGTGATCTAAATAGTTTAATCTTAGGTCATAGTGAAGCTAAAGGCGCCCTGCACGGTGAAACTAAAGAGACTGTGGGTTTAGGTAATAAAGATAACTTTGCTATGGGTACAATCGATGATCACATATCTGGTCTTCGAAAGGATCTGTTCTGTAATCCAGAAGGGTTAAGTTATCTTGTTAAAGACCGTGTAACTATCGATCCTAATAGTTAT…	VSGLPKGFKPIDRAALSNRTKNPSPLEKGLQALLVRDREHRNEKRVEESAKAPIRKVKRLSEIISSNIQAANDLRTVTHYIKRAEQIWTTLLLKPNGNQDILQYDTTSSAVKNGKLHDALLQRVENYFTVEYPFEEMPAQIIKDVLCRTGSYVLLNLPHSALDHLINGYELAGTESFKTLATAQLEQVYADETYTKVRNIGFIRKTKPATELTGFESLYGKLPEAGAEYNLVNDALGWTFTDNVNVLKVGEVKQKLRADRLASLAGQETLQTVLGNVFEKKKHTRHKANANNVAIAEKKSLDQQLSKLYPNRNFAYNEHLSVRQSKFYTGTGRGLGVTYHVPSEACIPVHVNGEIGKPFGYILMVDPKTGEYLKSTSDSKFYNTGGTQRPAFGSVNEMA…	hypothetical protein ACP1_0191 [Aeromonas phage ACP1]				WZX10480.1			hypothetical protein
118	703	+	117551	119659	ATGCTAGACAATGTAGAGTTTAACGCTTATATCCAAAAGACGATCGCATTCGCTCGTACTATTGTGATTAAGTGTGAAGATCTCGCATTGCTTGATAACCGGTTGATGGAACAGTACTACGGGATTAACTCCGGGACAGATAAGTCCAAATGGCGTTATTATCTCCACCTCAATGGCGAGTATCATAGCACTGATGAGATCATGAAAGTACAGTCACTAGATAATAGTGACGTTATTGATTTTACAAAGGCTAATCTGGATATTCATCCAGCCACTAAACGTGCATATAGACTAGGTAGTTACTACTACACTAGACTTACGGAAAAATATCCAGCTCAGTCTAATTTGATTAATGGTATTATAAACCCGATCCCGCCTTCGGAATCCATACCAGCAAAT…	MLDNVEFNAYIQKTIAFARTIVIKCEDLALLDNRLMEQYYGINSGTDKSKWRYYLHLNGEYHSTDEIMKVQSLDNSDVIDFTKANLDIHPATKRAYRLGSYYYTRLTEKYPAQSNLINGIINPIPPSESIPANNYQILRYNKDYVLWNEYQLIPALQEHINTMVMTSFKTEYLYTDNLMLTILLGNLYASLVSAILMIREEAEGTRYVHEFHIWSKLTSHGISPIYKSVLDNKQTMWLYRNIDWVLRKQGRMQTFDSLVDIILTHRNIPLARHEALQTTTDQLEKLIPTPAFISRPVNLQNKLGLSSRMLTVNELIVKENKVAIDNAQEESYSIATAEYDISTGVHSDIPTKVLESTMVDATDRNPNTIMRVLHNHWIYLTANDLYQINHDFVDFRTGT…	hypothetical protein ACP1_0192 [Aeromonas phage ACP1]				WZX10481.1			hypothetical protein
119	107	+	119668	119988	ATGCAACGACTAAAAGACCGTTATCCTGATAGTCGTTCTTTCCATGTATTAGCTAATCAAGAACAGGAAGTTTTACTCCTACTTGATAACAGACATGTGAAACACGAAAAGGATAACTTAGCGTATCTCACTGGAATACTAGATAAAACGAATAAACATGATTTAAATGAACGTGATGTTGTAAGTCACGTATTTGAAAAGTATCCGTTTTTGTATTCCGAAGATATCGAAAAGATACAAGAGTTTGATAACTACTTTACAGTAAGTGTTTATCCTAATACACTTATTCACTTTGGACAGTTTAATATCTATAAGGGTTAA	MQRLKDRYPDSRSFHVLANQEQEVLLLLDNRHVKHEKDNLAYLTGILDKTNKHDLNERDVVSHVFEKYPFLYSEDIEKIQEFDNYFTVSVYPNTLIHFGQFNIYKG	hypothetical protein PQC64_gp140 [Aeromonas phage PS1]				YP_010674789.1			hypothetical protein
120	306	+	119991	120908	ATGGTAGATGTAATTGATAATGGTCGTACTAAAAGTAAACTCCCGAGTCAACTGATCTCTCCTACTGGATTTGGCGCGGTAGTTTCAGCCGCTGTGAACTGTAAGCAACCTTTTAACATTCCAGCTAATACCACTCTTAATGAGAAATACGATGTACTAGCTGTTGAATCGGTTGGAATGAAACACGGTAAAGATTTCAGTCTGGGTTATTACGGTATTGGTATCGGCGGTTCTCGCTCAGTGGGCGCAGATACCAATGGGTTGGAAGGTCGTAAAGTATATCAACACAAAGCTACCGACCAGGCTGCTTTCTACCCAATTCCTTTCTTGATCCGCACCATTGATAACGACATTGATCCAGCTATTCGCGAAAACTATCGGATGCGCGTGGTTCGCAAA…	MVDVIDNGRTKSKLPSQLISPTGFGAVVSAAVNCKQPFNIPANTTLNEKYDVLAVESVGMKHGKDFSLGYYGIGIGGSRSVGADTNGLEGRKVYQHKATDQAAFYPIPFLIRTIDNDIDPAIRENYRMRVVRKIGEITYVMYYLKKIGFQLFDPSVKIGTRDETTGNETEYPYEYKKEDLSPTPYELLTTDNIPLSNTYANGTGKLDLSLNSSDLNEIRNVCTILFNDVTKAAINEMYLVHGIETTFDGQIGSGGTVNYKELLSAVTSFTITEAWARDANANSTMPWYFHIGNSLPMLVAQDALV	hypothetical protein PQC64_gp139 [Aeromonas phage PS1]				YP_010674790.1			hypothetical protein
121	67	+	120920	121120	ATGCCAAATAAAAATGGTATACATCATGTTGTTAAAGAACCAGATAGTAAACTTTGGCCAAAGGTAACACTTTGCGGTAAAGAAGTTTGGTACCATGACATGCCAATTGGCATTGAACATGCTAAAGCTTGTGTAGAACAAGGTACATATCTTCAACCTTGTAAGAAGTGTATGAATAAAACACCTAAAGAACAGGAGTGA	MPNKNGIHHVVKEPDSKLWPKVTLCGKEVWYHDMPIGIEHAKACVEQGTYLQPCKKCMNKTPKEQE	hypothetical protein PQC65_gp144 [Aeromonas phage pAEv1810]				YP_010675057.1			hypothetical protein
122	165	+	121123	121617	ATGACTGATCAATTCAGTCAGTTTTCTCCAAAGGACGGTTACTCCCAATCAGGGAGTAACTATTCTGGATCTAACTGGCGCGCACAACAACTTCCTAGTGAAGCTGTAAAAAACAGTGATGAATTGGAATATAAATTACATCCGAAAGAATGTCAGTTTCCATTGATTAATAAACACTTCACTGTTCAGATTAATACTAAAGTAGAATTAGAGTTTCTAAGTAACGTTGAACAGAATACTCCTTTTGATTATAAGAAATTTGGATTATTTATTCCAAGACAACTTATGACGTTATTGAACCAATATAATATCGGAGATGGTTGGAGTTGTAATCCACAACGTGGTAACAGTGTTGCTGCTTTCTCTCTACTCTATTTTGGAGTGGGTTCCTTAACCCCA…	MTDQFSQFSPKDGYSQSGSNYSGSNWRAQQLPSEAVKNSDELEYKLHPKECQFPLINKHFTVQINTKVELEFLSNVEQNTPFDYKKFGLFIPRQLMTLLNQYNIGDGWSCNPQRGNSVAAFSLLYFGVGSLTPTQYQLNRKAPLVAIVEVDTFNGKEVLSLAVR	hypothetical protein PQC65_gp145 [Aeromonas phage pAEv1810]				YP_010675058.1			hypothetical protein
123	191	+	121620	122192	ATGACTATAAAAATACTCGGTATTGACCCAGGAACTAATAGCTTAGGGTGTGCTGCTCTTGAGTTAGATGTTTATAACAAGAAATCATTTAAATTAATTTATGCCGATACTATTCTAGGTCAGAATAATGAGTTTGGTGTTCAGAATGATAACCCTCATCAGGTAAGAGCTAAAGGACTTACAAGAGTCTATTCCCACATCTTTGATATGATTGATCCCAATGTAGTGGCTTGTGAAGATAACTTCCTAGGAATCAATCCTGCTTCTTTTAAACGCCTTATTGAAGTAGTCTCATATTTTAATATCCACACTGTGATGAATAAATCGGATTGTCCATTTAAATTAGTTCTTCCTAGACTTGCTAAACAAATTGTTAAAGCGGATTTCAAAGGTAGCACT…	MTIKILGIDPGTNSLGCAALELDVYNKKSFKLIYADTILGQNNEFGVQNDNPHQVRAKGLTRVYSHIFDMIDPNVVACEDNFLGINPASFKRLIEVVSYFNIHTVMNKSDCPFKLVLPRLAKQIVKADFKGSTKDDVTIGLKNCPFLDLNGFDLDQLTEHANDAILLALYIAVQYYKDLGWDIVNDSKQE	RuvC-like Holliday junction resolvase [Aeromonas phage pAEv1810]	1	3e-136	0.9947	YP_010675059.1			RuvC-like Holliday junction resolvase	DNA metabolism,replication and repair
124	219	+	122173	122829	ATGACAGTAAACAAGAATAAAGAAATTACTGATAAAGACGACCCTGCGTATTATGATTGGATACCGGCCGTATTAAGATCTACAGCCGGATTCAATTCATGTATGACTGTGGGTGTGACTAGCATCATTTTCATTATGACTATTTACCATGGCGTAATAGAAAATGAAAAGGGTTGGTTCAATAGTGTTCAAATGGTGTTGATGCTCTGCGGACCTGTGATTATTGCATGGAATTTCTCTAATGCCAAGTCTATTCTTTCCACGGTTTTAACAATTGACGAGACTGAAACAATTGAACAAACCAAGAAAGAGATAAAGATACCGCAAACTGCCGGCGTGGTAACCGATAATGATATTGCTATTGAAAGAGAGTTATTTGGATTAAGTACAGTATTAATG…	MTVNKNKEITDKDDPAYYDWIPAVLRSTAGFNSCMTVGVTSIIFIMTIYHGVIENEKGWFNSVQMVLMLCGPVIIAWNFSNAKSILSTVLTIDETETIEQTKKEIKIPQTAGVVTDNDIAIERELFGLSTVLMRAIAGCISVHVICFVSIVFTITIRQAAIDGKALPTDIEVLLAVIGPVITSWSFVRAANTLAVLMSSGNSLINLREKLADIIRPSK	hypothetical protein AVP1_0018 [Aeromonas phage AVP1]				WAX22128.1			hypothetical protein
125	69	-	123093	122887	ATGGATAAACTTAATCAATTCCTTGAGCACAATGACTGCACTAAAGAAGTAGCGAAAGATGCTTGTTATGCAACTACTCGTTTAATTCTTATTGCGACTACTAAGGAATTAGATGTCTCTAGTGAACAAATCAATGGGTTGAATCAAGTTGTAGATAAACTCATTAAGAATATTGATTTGATTATCACTAGCTTGAACGAAAAATAA	MDKLNQFLEHNDCTKEVAKDACYATTRLILIATTKELDVSSEQINGLNQVVDKLIKNIDLIITSLNEK	hypothetical protein AVP1_0019 [Aeromonas phage AVP1]				WAX22129.1			hypothetical protein
126	160	-	123622	123143	ATGAGTCTTATTCCAACCCCCTTGTCGTTTCTTGGGGAAGTGGATAAAACTAAACTACTGAGTACCCTAGGTATTTGGGTAATGGTGTTTTGTCTCACTTTCTTTTTGTTCTTTAGAGAAGATCCTAATAAACTAAATCAAGAGACGGTAGATAAGTTGGTTGTTGCTGTTGATAAGTTTGCTAAAGCCACAGATAGCATTACACAAGCTGCTGTTAAACAGCGTGAGTGGGCGGCTAACTTGGAACAACAACTGATCCTTAATAATCGGCTTCTTGAACGAGGTTACAAAGGCATCTATGAGAAATACGGATATGATCACACGGCTATTGACAGTCCTCTTGATGATCTTTACGCTCGCCAGTTGCTCATCGCAACCGAAAATAACAGCGGCGGGAAA…	MSLIPTPLSFLGEVDKTKLLSTLGIWVMVFCLTFFLFFREDPNKLNQETVDKLVVAVDKFAKATDSITQAAVKQREWAANLEQQLILNNRLLERGYKGIYEKYGYDHTAIDSPLDDLYARQLLIATENNSGGKLRGDEVGVDKASALQGSASSAKTKSN	hypothetical protein PQC65_gp149 [Aeromonas phage pAEv1810]				YP_010675062.1			hypothetical protein
127	411	-	124856	123624	TGTACAATTACTTATATGCAGTGGGGCGTTTTAAGGATTATCAACCGGGATTTCACGTTGTTAATATCTCTTCTTATCCTGTTGGAGATCTAGAGAAACTCTACAGTGTACTTTACATTGTAGCGACAGATACTCTTTATAATACGAAGATCTGTTTAACACTTGATGACTATCGGTTAAGTTTTGCTAAAACACCACTGATGACTATTCAAGAATGGTTAAATACCAAGGTAGGGGATGTGTTAAAACAATCTCCTTTGATACCTGGAAAAGACCGTAAATTTGTTAAGCTAGAGCGGTTATTTACTCACGGATTTTACCACTATCCAGCAGACCTTAATCTTGCAAAGGATAGACAAAACGACCTTATTTCTGAAGCAGCTCCAGACATTCGTTTAA…	MYNYLYAVGRFKDYQPGFHVVNISSYPVGDLEKLYSVLYIVATDTLYNTKICLTLDDYRLSFAKTPLMTIQEWLNTKVGDVLKQSPLIPGKDRKFVKLERLFTHGFYHYPADLNLAKDRQNDLISEAAPDIRLTHYKYTGGINYNEQVDKALFNVNGVFYRSVGRSDGVYLLGAGSDYVKLKRDVRASALSFEKLGNLKTIPITKDNLFEYDSNGVKSWKVKLENTDLSNKTIWMVVNGQLITDSEMVYQVGVDTVMVNLSGFDVVKHYQVYREFTRTPKLTNFTKLDQYKKDSLTMHNSFILLVSNPTLGIEVVPLTTFNFPNVLHTEERFQHPIVLDNGLFPVPYIKTYGIGQRLLNHDVRISRYYPIQSSGNLAGNPYNSMEINQGDPGVLPRGYL…	hypothetical protein AVP1_0021 [Aeromonas phage AVP1]				WAX22131.1			hypothetical protein
128	254	+	124889	125650	ATGACAAATAATACCTCGGCGCTACAAGGACAACTGGTTTATCCTTGGAACCCGTTCCAAGATCTAGCGAGTAATGATATTAAAGGTGAGGTTCACCACATTCCCGCTAATGCAGCAGGAAGTATCATTATTCCTCGTTGTTCACCTTTATTCTCGCGCAACGTAAAGATTAAACAATTGGATAGTTCTAGAGAGTTATCCCTAGAAGCTGGTGATTACTCTTTTGTTTTCCCATTTGGTAAATTCATTGGTAAGTACAATCGACTGGTTTATGGTGGGATTGTAATTAACAATGTATCTAGTCCTATTAACATTGAACTAGATTACTCAACCATTGGTGGAGACTTCGTACTTGATGAGATTAAGTACTTAGAAGCTGTAGCTAACGCCCAGATTGCG…	MTNNTSALQGQLVYPWNPFQDLASNDIKGEVHHIPANAAGSIIIPRCSPLFSRNVKIKQLDSSRELSLEAGDYSFVFPFGKFIGKYNRLVYGGIVINNVSSPINIELDYSTIGGDFVLDEIKYLEAVANAQIAPRREDWDKIINLPTEWPVDPHPHPASDTYNYQDMITVMRSYIDAMSGTENPLAVQQLLEEHLKANLQSAHKADLTSLGVTNLEDWRMATVDDLAGNSTELLVNVNILKQAIRGFAQGTWK	hypothetical protein AVP1_0022 [Aeromonas phage AVP1]				WAX22132.1			hypothetical protein
129	425	+	125688	126962	ATGATGCTAACTCCAGATGTACCTCGTTATAAGTTAGACCTGGAGGGAAACTCTAAGTTTAATCTTATCCCAAAAGAGTATGGTAAACGAAGTAATGAAAAGAACAATGATATCTTTGTTCCTCAATTTGCTCCGTTTTACATGAACAGTTTTAAGATGTATTTCAAAACCGGTGAACCAATGGTCCTTGACGAGGATTATGAGTTCTACGGCATTATGTCAAAGTTAACTGAATACACTGCTAAGCCAGTAGGTTTGTTTGTTAAACTACTCAAACCAGAAATTACTGAATGGTATAGTAGTTATCAAGTAGTGGGTAACTTTAACAAAGTTAACGATGATATCATCCTGATGCTAAAAGCCATTGCTGAAGATGATCGAACAGTTGACTGGAATAAC…	MMLTPDVPRYKLDLEGNSKFNLIPKEYGKRSNEKNNDIFVPQFAPFYMNSFKMYFKTGEPMVLDEDYEFYGIMSKLTEYTAKPVGLFVKLLKPEITEWYSSYQVVGNFNKVNDDIILMLKAIAEDDRTVDWNNIDGKPEWFNPKLHQHDLTYEIFGFTDLINAWEMLIDKDILGKGNLTMMLESFEEKLDVYINGFKQQTVKLLERHKTNKSDAHGVQKDQIGLDKLDNFKTASLNETVEGKATDRHITVYNAAKVATMMTGQNARLLDSGKLPIFTFACDPLDPVITKSTVPGEYVLYCKAVPMCIVGGKRYSIPETVIDITDTITNPVNKTLYVYLNYKSGSVNYVITEIETQETTSNGLVALLTCNASGINFLECYDRFTIVGLGITDVRTGSAIL…	virion structural protein [Aeromonas phage pAEv1810]	1	0	0.9858	YP_010675065.1			virion structural protein	Structure
130	863	+	127025	129613	ATGAAAGATTTAAATATAGTCGATATTGACTATACGGGATCCAATTCGGCATATCGTAAAGAAGATCTCGTCGATACTTCTACTCTTTCCGGATTTTGGATAGTACCAGAGGAAGCGCCTTTTTATACTGATTCTCTTCGTATCTTAAATGGTGGAACATTTCTAACCAAAGGTGACGATTATGAACCAGTAGAACCAGTTACTGATTTAACTGAACTAACTGGTAAAAGTGTTTCCCTATATATCGAATTAAAACCGCATTTAGTAAACAACAAACACAACTTAGTTGTTATCTACCAGAAAGTAGGAAGTCCTGTCATTAGTCGTAAAGTCTTATTAAAGCTTTTCGAAGATATGGGGGTTTCTGGCGGGATTGTAGATTTCAATAAGAATGTGGTA…	MKDLNIVDIDYTGSNSAYRKEDLVDTSTLSGFWIVPEEAPFYTDSLRILNGGTFLTKGDDYEPVEPVTDLTELTGKSVSLYIELKPHLVNNKHNLVVIYQKVGSPVISRKVLLKLFEDMGVSGGIVDFNKNVVNVPETVPSAHHLMDMSSSDEMIGFGGLVELFKHFTANERSKYSAVDGLLEQTQQDIFTQLNLQHKVRKDQLFTHIQNYLNPHDLKPSDIELGNLSNFSTAHPQQDLDGERSDLYSTPYGLRRVIEETEPETDPWVLQNELPMSFYGTGIYLPPPIYSGVVESTTEYQNGVFVKEANGWIIGLVKRVYGGTRGLYYIHNDKLINRYNKDKFRHSNEKYIHSHFTTVGLTPDAVLSGSGDEFLITLDSVAKRGFITHSQSSLDPRKHK…	tail protein [Aeromonas phage pAEv1810]	1	0	0.9826	YP_010675066.1			tail protein	Structure
131	1175	+	129672	133196	ATGTATGTTAATAAGGACAGACCTCTACCGATATTGGAAGAAAAGAAAGATCCACTAGGTGGATTGCTTAACTCTTTCATTAAAGTAGAACGAGAACGTGATAAGTTACAAGGTGATCCAGCTGGACAACTAAAACAGATCGCTGATTTTAAAACCAGAATGCAAAGTAAGGTTAATAGTTTTAGTAGTGATCTAAATAGTTTAATCTTAGGTCATAGTGAAGCTAAAGGCGCCCTGCACGGTGAAACTAAAGAGACTGTGGGTTTAGGTAATAAAGATAACTTTGCTATGGGTACAATCGATGATCACATATCTGGTCTTCGAAAGGATCTGTTCTGTAATCCAGAAGGGTTAAGTTATCTTGTTAAAGACCGTGTAACTATCGATCCTAATAGTTAT…	MYVNKDRPLPILEEKKDPLGGLLNSFIKVERERDKLQGDPAGQLKQIADFKTRMQSKVNSFSSDLNSLILGHSEAKGALHGETKETVGLGNKDNFAMGTIDDHISGLRKDLFCNPEGLSYLVKDRVTIDPNSYLPAKAIPIASGGIFGEVPQITYHINRNDTEQSSANPVNYIGESNWEFCTPAGMFIYPMMNNSPIVGVFSDASSETAKTVQTPWGGTKVRYYEKGIVPRRTRPVTMTSDKLAGQGGGEMLRSAEALFERSTVHYLEGGVQKVRALNRNHLPFDVFDTEETNNKAFGGVFASRENMLYHILVDMDLGELLPIDQRPMLDYIANQVWPRSSQYPFDEKNRSRFDFIVNRDLPPIPDNPYNGPIRRFFDKALNFTYPKDPVKRHRNKFME…	tail protein [Aeromonas phage pAEv1810]	1	0	0.9779	YP_010675067.1	Mycoplasma protein of unknown function, DUF285	7.31e-213	tail protein	Structure
132	318	-	134200	133247	ATGAATGTATTAGAGTGTTATGGTGTCGCCACAGTAGCTGAGGATAAAGCTACAGACACTGATGAAGTATTGGTATATCTTCCTTCTCTATATCCAGAAGCGGACGGGGAGGTGGTAGCCCAAGCAGAAAAGAAAGATGTAACAATACAATCACCGACAGGTGATACTACCTCCAGTTCTGGATTAAGTTCAAATGCTGTGATGATGAAGTGGTTACCGTTCAACACTAATCGTATTACAGCACCAGATGTGCGCAAAGGAAGTAAAGTTGTAGTCTATAAGTTTAAAGGTCAGTCGACTTATAGGTGGATGTACTTTGGGATGGACGGTACACTCCGTTTAGAAACTGTAATCTATGCTTTCTCGGCCACGCCACAAGTTAAGGAAGACGCACCATTA…	MNVLECYGVATVAEDKATDTDEVLVYLPSLYPEADGEVVAQAEKKDVTIQSPTGDTTSSSGLSSNAVMMKWLPFNTNRITAPDVRKGSKVVVYKFKGQSTYRWMYFGMDGTLRLETVIYAFSATPQVKEDAPLTPDNYYIFLISSHTKKIQLLTGMGNGEPTNYAITLDTGQGGFSLVDGEQNMFILNSMKHFWSFSNQEKSTFAIDKKKIIASCEDEILFHGKEHIGLKAKRITAACETFDMSATDSATIKSPTIKLVGDINHEGSMTQSGTLTNTAGISSAGDMKSSGDVSAGDISLLKHVHREQGDGNDTSIAH	putative baseplate protein [Aeromonas phage PS2]	1	0	0.9779	QFR59527.1			putative baseplate protein	Structure
133	828	+	134225	136708	ATGATAACTGGTTTGATTTTGAAAAACTATTCTCCTCTTTATAAAAAGGGAGTTAAGCATATTGAGCTTGATACCAAAGAAATCTTTAACATTATCTTAGGTAGAAATGGCTTTGGTAAAACCTCATTACTACAAGAACTTTCCCCTCTTCCACCTGATAACGGAAGTTATGAACAAGGTGGTTATAAGGAAGTTAGAATAGTTAATGAAAACGGAACTTATATCCTCAAATCATCAACTGGTAAATCTAGTCAACACGAGTTTATTCACAATGGTAAGAACCTTAACGAAGGTAACACACTATTGGTGCAAAAGGAGTTAGTAAAGATTCACTTCAAGCTAACTAACAATATCAAAAACATTTTAAGTGGTTTGGATGTAAGAGATCTTTTTACTACA…	MITGLILKNYSPLYKKGVKHIELDTKEIFNIILGRNGFGKTSLLQELSPLPPDNGSYEQGGYKEVRIVNENGTYILKSSTGKSSQHEFIHNGKNLNEGNTLLVQKELVKIHFKLTNNIKNILSGLDVRDLFTTLSTARRKDFLMSINPNDTSYALKIFEKLKSNLSTIKGGLKTQRQRLVSEESRAKQLASLSPEELQKEISLMDNQIKNALLIHGMFSNVEFEQYGDLKNQIGNIISRLMSNDVRIKFPKSTYQEQLNFRYKELDRSEKMNLKLTTVLAEVTTQLQGLDSSTQSLDGYKSRLEMIETSLELFTQEIDNVQSYFVTHELFNDNQLYKNEVVYRYSNELIDQIQQVSRARDLDITSQVFAKAQQDLVHANNEKSNVDREISSINHSIDHF…	putative SbcC [Aeromonas phage PS2]	1	0	0.9794	QFR59528.1			putative SbcC	DNA metabolism,replication and repair
134	256	+	136897	137664	ATGAAGACTCTAACCCTAATGCTTGTTCTGTTTCTGACGAGCATGACAGTGAACGCCTCACAGTCGACCACCACCCGTAAGTATAGCGAACACAGTAAAACCGTTATGCTAGAGCGTTTTGACCAGATCAAAGGTGATCTGTACCACGCATCTGTTACTGCCGGAATCTCAATGGCAGAACTTACAGCTCTTGGAAGTCTAGAATCTAAACTAAGAGTGAAAGCTAAGAACCCACACAGTACAGCAGCAGGCGTTCTCCAGTACACTAGCGGCACTTGGAAGAGTAAGAAGAAGCTCTACGGTAAAGAGCTAGGTATTAAACCTAACGCGCATCAGTATGATGTAAAAGCCAATCTACTGATTGGTGCTAAAGATATGCAAGAAACCAAGAAAACCATT…	MKTLTLMLVLFLTSMTVNASQSTTTRKYSEHSKTVMLERFDQIKGDLYHASVTAGISMAELTALGSLESKLRVKAKNPHSTAAGVLQYTSGTWKSKKKLYGKELGIKPNAHQYDVKANLLIGAKDMQETKKTIIEKTHLTNETIRLGDLYILHFVGTDGGLKLINSYSHKPINQIIKLYKGNSRYYYKPNGQVRTAREFRQFMDTIAQAELKVYEQRIVKYQMKQFFRDIKQVVTDFNPVLEIAKLSRYQDRPFG	transglycosylase [Aeromonas phage pAEv1810]	1	0	0.9843	YP_010675070.1	transglycosylase		transglycosylase	Lysis
135	87	+	137733	137993	ATGTTGCAGCAACTTCATTGCGTCGTTAATAACGATTACACTCTTTCTCCTGTTCCGTCTCCTGTTAGTAATGGTGTAATTGTTTCTTTAGCAGTTAGTTCTGATCCAGTGGGTGGAACAACTGGGGTGTTGAGTTGGAATAACCAACCGCAAGCATTCATCGTTTACGATCTAACTGGTACTCGTATTAATGGCTATACACCTGTAAGTACAGACCCTGTTACCATTAGATCAATTGACAATATCATTCAGTCTTTGTAA	MLQQLHCVVNNDYTLSPVPSPVSNGVIVSLAVSSDPVGGTTGVLSWNNQPQAFIVYDLTGTRINGYTPVSTDPVTIRSIDNIIQSL	hypothetical protein PQC65_gp158 [Aeromonas phage pAEv1810]				YP_010675071.1			hypothetical protein
136	229	+	138080	138766	ATGAATTATAACAAAGTACGTTCTTATTCTAAATCGTTTTTAACTACTAAGATTGGGAATACATCTGTTCAAGTTACTAGATTAATAACTGGCGTATTTTCTCTTGATGTTTGGTTTAATCCTACTCAGACTGATGTCTGTTATAATGTCGGATTTGAGTTTGAAGCTAAACCTGGTAGAGAGAAGGTCTTTAGCCTCTTTATGGAAACTGTCACGACAGACTATGAAAGTTTTCCAGATGAAATTAAACCTGTTGTAGACGATTTTCTTAAACAACTTCGAAAAGGTAGAACTAAAGGTAATCTGTTAACACTATTCCATAGTTGCATAAAAGAAGTACTATACGACTACGAGAAGTTAGGAAACGTTAATAGTGTTAAATCATCCTTTAACTACAAA…	MNYNKVRSYSKSFLTTKIGNTSVQVTRLITGVFSLDVWFNPTQTDVCYNVGFEFEAKPGREKVFSLFMETVTTDYESFPDEIKPVVDDFLKQLRKGRTKGNLLTLFHSCIKEVLYDYEKLGNVNSVKSSFNYKVNLGEKEALILTFGFSQGKRHVSANFVLGVQTFGFRDVLGQWSLEGILSEIRRQLDLRDIARKEKFFNIISTHVRGNKEQLEHLLYRFNNNLNIF	hypothetical protein PQC65_gp159 [Aeromonas phage pAEv1810]				YP_010675072.1			hypothetical protein
137	60	+	138776	138955	ATGGGAACTACTATTATATACGAAAGAGAAGAGATTGTGTTAAACTTTGAAAAGTTCACCGTAGTAAAGGTAGAAACTGACAAAGGCACTTATCAATCTAGTCTACGTGGTCACGACCATAATCATGATAAATTAAAACGTACTGCGCAAGGAATTGTTCAGTATGTAAACACACATTAA	MGTTIIYEREEIVLNFEKFTVVKVETDKGTYQSSLRGHDHNHDKLKRTAQGIVQYVNTH	hypothetical protein PQC65_gp160 [Aeromonas phage pAEv1810]				YP_010675073.1			hypothetical protein
138	259	+	138969	139745	ATGAAACATTTTTCTTTTATTACAAATGAATTGAGTTTCTTCAAAAGTGATTACAGCGAAGTAAAGATCAGTATTGAGAGAAGTCCTAGCAGCATCTACACCCTACAGATAAAACTTCTTGATACTAACGGTTCTGGGTTCGTAAGCAATGAAGTTATTCTAGACACCAGAACAGAAACACACACCACTCCGATTACTATGAGGATTTTACAAGATTGCCTTACAAAAATGATTACTTCTAATGACACACTTCAGGGTTATGAAATACAGAAGCTTGTAACCTTCCAGGAACAGTTTAATCGGGCTAACCCGAGGAAACGCATTAGCAAGTTGTTGAAGTCGCTTGTAAACGGTTTGAGGTATCCACACGAGTGTCCTTCCTGGTATTCTCGCCATAGA…	MKHFSFITNELSFFKSDYSEVKISIERSPSSIYTLQIKLLDTNGSGFVSNEVILDTRTETHTTPITMRILQDCLTKMITSNDTLQGYEIQKLVTFQEQFNRANPRKRISKLLKSLVNGLRYPHECPSWYSRHRGNVVIELVRKNYVDLAKSVDEQDNSSVFIKLHVIVDKLGDYSFVIDYRFLIGDNIVPGRVILKEKVKDIDDFVSLTRKGLLVAKQRGKLTVKDVESFYKDILLFTMSNEEYLREIIDRLNARLPI	hypothetical protein PQC65_gp161 [Aeromonas phage pAEv1810]				YP_010675074.1			hypothetical protein
139	646	+	139755	141692	ATGAAAAACGGTATTAAAGAGCTTCTTGAATTGGAAGCTAAAATTCGTTATCACGACTATTTGTATTTTGTTGCTGATAAACCGTCCATTTCAGATACGGAATACGACCAGCTGGTTTATAAACGCGAAGAACTACTTAAAGAGAATCCTGGTTATCGACCAGGATTGCCACCTGGTTTCATTGAAGACAACAGTGGTTTGAAAACTGTTGTCATTGATGAACCTATGATCTCAGTAGTTAAGAAGAAAACACGTGACGATATTGAACTGTGGCGTAAACGCAATGTAAAGGGTACAGTAAGTTACGAAGAGAAACTGGATGGTTTGTCTATCCGGTTAGTCTATCGTCACGGTAAGCTCGTACAGGGTCATTTACGAGGTACTGGGTTAGAAGGTACA…	MKNGIKELLELEAKIRYHDYLYFVADKPSISDTEYDQLVYKREELLKENPGYRPGLPPGFIEDNSGLKTVVIDEPMISVVKKKTRDDIELWRKRNVKGTVSYEEKLDGLSIRLVYRHGKLVQGHLRGTGLEGTDVTHRLHMLRDVPTEIPEYKDIPYFKVTGEGYCTYKDLLDYCEQWDLDPKETESRTTCSGIMKRLYPSEKDTLYLYFKAYNVSKVLRDKVSTYPELRELMVNMGFDIPMPFNGSLLNELFSLKEKPNFGYAIDGIVVKDDDLSVWKDDKMQGYWNYAACYKFPTASMTTTLIGVEWGLTTKGYLTGTLVYEPVNYDGTILRRAKFDYPDKYIKDGLRIGSVIQITKSNEIIPNIIGMKEAGTGKKVEFPKFCPCCNQPVVVESPSM…	putative DNA ligase [Aeromonas phage ACP1]	1	0	0.9891	WZX10502.1	DNA ligase that catalyzes the formation of phosphodiester linkages between 5'-phosphoryl and 3'-hydroxyl groups in double-stranded DNA using NAD as a coenzyme and as the energy source for the reaction. It is essential for DNA replication and repair of damaged DNA	2.01e-66	putative DNA ligase	DNA metabolism,replication and repair
140	169	+	141694	142200	ATGCAATTAGTTATTTCTGCTTTTCCAGGTTGTGGTAAATCAAGTATCTTTAATAATGGAGAGGAATATAATTTAGTTCCTGTCCCGTTTAATAAGGATTTGCTTGAATTAGGTAAGATCGAGCGTAAGGAAGGTCAAACTTTAGTTTTTGATTCCGATAGCTCTAATTTTGATAAAACACATTTCCCAGGTAACTACATTAGTTATATTAAGTCACTATTGGAAATGTTTGACGATGTTGTTATTTTTGTTTCATCCCATATTGGTGTAAGGGAGGCTCTTGCTGAAGCCGGGGTGGAATATGTTCTTGTATATCCAGAACCTTATTTGAAACAACAATATCTTGATCGCTATGTAAAACGCGGTTCTCCAGAAGGGTTTATTAAACTACTGGATGAA…	MQLVISAFPGCGKSSIFNNGEEYNLVPVPFNKDLLELGKIERKEGQTLVFDSDSSNFDKTHFPGNYISYIKSLLEMFDDVVIFVSSHIGVREALAEAGVEYVLVYPEPYLKQQYLDRYVKRGSPEGFIKLLDEKWLEWLESCYKDENAISHYKLSNGQYLSDLFENFK	hypothetical protein AVP1_0034 [Aeromonas phage AVP1]				WAX22144.1			hypothetical protein
141	107	+	142301	142621	ATGTCAAACTCTATGAAAATCCATCTGACTTTTAAATCTGATATTACTGAACGTCAGGTTAAAGACCTGTCTATCGCTTTAGATGGTTCAGATAACGTCCGAATTTACGATTACACCAAACGCACTATCATTGTTATCGTACTGGATAGTCAGAAAACTAATAATCAAATATTTGATCAACTAGCTAACGTTATGTGTTGTAAGGTTGTAACACAAACCGGTTGTGACGATCGTGGTGATAACATCTATGTATTTGTCTCTCCGTCCAGAACTATTGTTGATACCTCAGCTACTGCTAACGCTGTTCAGAAACTCTTTTAA	MSNSMKIHLTFKSDITERQVKDLSIALDGSDNVRIYDYTKRTIIVIVLDSQKTNNQIFDQLANVMCCKVVTQTGCDDRGDNIYVFVSPSRTIVDTSATANAVQKLF	hypothetical protein PQC65_gp163 [Aeromonas phage pAEv1810]				YP_010675076.1			hypothetical protein
142	205	+	142634	143248	ATGTCATTGATCATTGATGTAGAAATTGGTGAAAGAGAACGTCGCGTTGATATATTTAACGGTGAACAACGTTTAGTATTCGTATCTGATAATGTAACCACTAAAGTGTTTAACAATGAAGGTGAACAGGTACTTTGGGTAGAATGTCATATCAGTTTTGCAACCGACTATCCAGGGATCACTGAGATCGTTAAGAAGTACATCGCGGGAATTAACCTTGGGTTTGATAAACGTCTACTGGCTAATCAACGTCACACTTACTTCCAGTTGTTAAGTGAGTATATTGAAATTGTGGAAGGTAGAAAAACTCCTTCTGGTCTTAGCACTGGTGAAACAGAATGGGTTCGACTACCTTTAGGTGGGATTAGCGGTAAACTTTCAACCTCTGATGAGCAAGGT…	MSLIIDVEIGERERRVDIFNGEQRLVFVSDNVTTKVFNNEGEQVLWVECHISFATDYPGITEIVKKYIAGINLGFDKRLLANQRHTYFQLLSEYIEIVEGRKTPSGLSTGETEWVRLPLGGISGKLSTSDEQGNEITYEVHRKIKQREFVTHIVKKINQKSEDFTDRNQIEHVNAYHIHTQIANPLKSIEDIEKFLCDHVRGYK	hypothetical protein PQC65_gp164 [Aeromonas phage pAEv1810]				YP_010675077.1			hypothetical protein
143	129	+	143248	143634	ATGAAAAGAGATCCTAAATTAAATCCTTTTGATCCACGTAATCCAGAGTACTGGTTTCGTAAGCACTTGATTGGTACTACTAAGGTTGACTATAGTGTCAGTGTTAACCCTACCCCAGGAAACTGGGGTTATAACCAGTATCTGTTTGAACCTAAAGCTATTTCGTTAATCAATCCAGCTTTGATCAAAGATTGGAATGAACGTAGTTATGCTGTTTCTATGGATCCAAATCCTGCTGAAGAAGAACTTGTGTTTATGTTAGCGCAGGAATACCCTGCCGATCCAGATTTCATTAAAGAGATTTTGGAGAATCCCGATACTGATCCTTGGATTCTTAATAAGATTAAAGAAACTAAGAAAATGATGGAAAATAAAATCACCCATTAA	MKRDPKLNPFDPRNPEYWFRKHLIGTTKVDYSVSVNPTPGNWGYNQYLFEPKAISLINPALIKDWNERSYAVSMDPNPAEEELVFMLAQEYPADPDFIKEILENPDTDPWILNKIKETKKMMENKITH	hypothetical protein AVP1_0037 [Aeromonas phage AVP1]				WAX22147.1			hypothetical protein
144	229	+	143654	144340	ATGTTTAATGCTAGATTAATAGATTTTTGTTTCCACATCTGTCCCGAAAAGACATTTGGTGAGATATCAAAGTTTGCTGAAGAGTTGTTTAAGATCAGAGATGGACTTGCTAACGGAACGGAATACCATCCAATCCTTGGAATAGTAGACGGTCAACAGATCATCTTGACACCCATCTTTACTGAAAACTCTATTACTTATAAACTAGAACTAGGTTCTCTTATTTGGGTTATACATGATAACATCAATGGAGAACCTAATCAGGATTTTAGTAGACAAATTTTACAGTACATGGCTTGGCATTTTAATGATAAGACTTTGTACGATATTTTTAACTTGGAACATCGGGTAGTTAAACCTAAGATTTCTGATCTTTATGCTCTTTGGATTAAACTAATT…	MFNARLIDFCFHICPEKTFGEISKFAEELFKIRDGLANGTEYHPILGIVDGQQIILTPIFTENSITYKLELGSLIWVIHDNINGEPNQDFSRQILQYMAWHFNDKTLYDIFNLEHRVVKPKISDLYALWIKLIDGFNLNNKGFAERNIWLGPEKCIRIIKPRPTTRPDEIIGKVDIIENGVFDSFVFTTDGIPFKKAMELRTTLIKQKGDFNPKSALSSNPDFTQKEF	hypothetical protein AVP1_0038 [Aeromonas phage AVP1]				WAX22148.1			hypothetical protein
145	228	+	144342	145025	ATGGATATGTTTCAAGAAAGAATGAATAATTATAAAGATTCCGTACAACCTGTAGAGTATTATCGTCAATATACTCGTAGTGAGAACGTCGCAACTAATGGTGGATGTGATCAACTGATGTTATTTAAACACGGGTTCTTTATCAGGAATCAGTTTGAACAAGGTGCCGTTGTTGAATTTTGCAGTACCATTACTAGCTTCCCTTCTGCCATGATGAATGGAAATTACATAGGTAAACTCGGTTTAAAGGTTTTGATTAATAATGAAGAAGTTATGTCGATTAAGACAATACCTTCTGATTACGATTTCTTTGAACCCCAGAGTTTGAAACTACTAGAGGTTGCAGCTGATCTTCTTGATCTCGGTTATCTCAAACCTGGTTATAGTAAAGATGTAGTG…	MDMFQERMNNYKDSVQPVEYYRQYTRSENVATNGGCDQLMLFKHGFFIRNQFEQGAVVEFCSTITSFPSAMMNGNYIGKLGLKVLINNEEVMSIKTIPSDYDFFEPQSLKLLEVAADLLDLGYLKPGYSKDVVTDLFTKCTLEMGMGICTLAVGWKHIPFDDGDVKKTIDGETYWCLRNHSGKNYVTKYCQSKYANCTEIAGSKVVISEPNQEALPVTLQEALDALS	hypothetical protein AVP1_0039 [Aeromonas phage AVP1]				WAX22149.1			hypothetical protein
146	185	+	145036	145590	ATGGAAGATTGTAAAGAGACTAAAAGTTGGATTTGTTACACTGACGGTTCAAAATTGGGTGAAAGTACCACCGATGGAGGACCTGGCGGGTGGGGATTTCATGCTATTTTTGGAGAATCGATAGTAGAGAAGTCTTGTGGGTATTTTAAGACTACTAATAATAGGATGGAGATATTAGCCATTATCTCTTTCCTAGAAGAGTTTCAAGAACCCACTAAGGTTACCATACGAAGTGATTCCCAGTACACCATTGACGCCGTTACTAAATGGATCTATGGTTGGATTAAGAACGACTGGGTAACTTCTCAAGGACAACCTGTAAAGAACAAAGACTTATTTGAACGATTGTTTAAATTAGTAAAGTTTCACACAGTAAAGTTTGAAAAAGTAAAAGCCCAC…	MEDCKETKSWICYTDGSKLGESTTDGGPGGWGFHAIFGESIVEKSCGYFKTTNNRMEILAIISFLEEFQEPTKVTIRSDSQYTIDAVTKWIYGWIKNDWVTSQGQPVKNKDLFERLFKLVKFHTVKFEKVKAHSNIPGNERADELAKEAAGNPTLVDEGYIPPDPNEVKPSIVKKPWWMKHKKK	Rnase H [Aeromonas phage pAEv1810]	1	7e-127	0.9511	YP_010675081.1	RNase H	2.36e-62	Rnase H	DNA metabolism,replication and repair
147	680	-	147686	145647	ATGTTTTTCACACAAAACCCTATTGGATCTTCAGCGAATGAAGACTTACAAGACAACGCTATTTCGTTTGATTATGCGATGAATTCCCCAGCTGCTTTGTGGCAGGATCGTTTCGGTAAGCAACATAAAACTGTACAACAGGCTTTGAAAGATGTTGGGTTTAAACCAGCTGGTTTTGATTTTGTTAGTGGCGGCACTTTAGGTATTGGTGATCGGGATAAATGTGTCTTTTATCCAACAGATGGTTATTGGTACAGTTGGAATGGTAAATTACCTTATACGGTCCCGGCGAATAGTGCACCAACCCCAGGCGGTAAAAAGGGCTGGAAGGCATCTTTAATCCAAGCGGATACCCAATACACCACTGTAGCAGAATTACTCAATGGTCGATATCGATCG…	MFFTQNPIGSSANEDLQDNAISFDYAMNSPAALWQDRFGKQHKTVQQALKDVGFKPAGFDFVSGGTLGIGDRDKCVFYPTDGYWYSWNGKLPYTVPANSAPTPGGKKGWKASLIQADTQYTTVAELLNGRYRSGTHVVVIDRGFGVFLITPGETHNGMDKISAGFGKTAVYVINGPVNVVHLGAKSDYILGTGQNNPNKTENSVFINRALELSLDVYIPDGTFFIAKHIRLKNPRVKLSGAGIGNTTIVADGTMEGTTIGGSSGTALIWYQPDGNFEEISWVEGGIISDMSIIGSSASVEGIRINRVCQSQKFSNLRIAGCSKGIYGTHFGWGTTFDNLYIHDCPITAIHLTGAYNGCTFTGVKVWGGDLPNYGTQVLVLIENDSIGNNWSGGYIEKGL…	putative tailspike protein [Aeromonas phage AVP1]	0.34	2e-73	0.5756	WAX22151.1	N-acetylmuramoyl-L-alanine amidase activity	9.54e-11	tailspike protein	Structure
148	339	+	147801	148817	ATGCAAATTAATCAATTTAAAAACTCTCAATTAAAAGAGTTTTATTTAAAAGCTAAAATGGATATTGAACTCATTGAAACCAATATCCTAATGAACAAAGAAAAATACGATGGTTGTGAATCTAGTTCTGATGAACAGTCATTGTTGAATCAAGTTTCCTCTTATGCAAAAGAAACCTACAATGAAGATGTTACTCCTGATATCGCCGGTATGGAAGGTTTAGTAGAAAAGCTTAAATCAGGTTGGGGAAAGATCAAGGAGTGGTTTAAATCTAAAGATCGTAAGAGTAAAGTTTCTGGACATATTGATAAAACCAAGAAAGAACTTCAGCTGTACGCAACTGATGCTTGGTTAAATCAAATGACTTTCAAGAACGTAGGTAAAGCTAAGTTTAAATTA…	MQINQFKNSQLKEFYLKAKMDIELIETNILMNKEKYDGCESSSDEQSLLNQVSSYAKETYNEDVTPDIAGMEGLVEKLKSGWGKIKEWFKSKDRKSKVSGHIDKTKKELQLYATDAWLNQMTFKNVGKAKFKLPEIFKEVNTPNGVKKIIESSLKQVQSEYQKQHQNSSARLSNGLKLFNQYDKVKIPDTLSKEDFDKYESELAKHFPIKPEKLKDTSIDEVVKMFNLSNEVAGELPVLNKEGVKEAVKVMSELCDIASGFESKTVDLSSSGIDYDDRDGSDFWYRMHEKHSKYEKELFSTINWCEVTSSVVDIEIGFEKQVIKLLKFLEMWIWCSIK	hypothetical protein PQC65_gp171 [Aeromonas phage pAEv1810]				YP_010675084.1			hypothetical protein
149	124	+	148961	149332	ATGCGTTTTAAACACGATAGTTTAATGAAAGTAAAGAAGGTTTTAATGACTCGTGTAAGTTACATTATTAACTTACAAATACGCAATGGAGAGAAGGCTGTTGATCTTGCTACCAAGTACAACATCAACCCCACTACTATTTCTGAACTAAAACTTCAGAAAGTTGATAAGATGAGTTTAGATCGTCTTATTACCTGTGTTGATAAAATGGGATTGGAATATTCCATCGGGATTGCTAATTCCAATGGTTATAAAACCATCGATGTTTCTTTACCTAAATATGACAATGATCCAGTAATCCGTCAGATTGATATGACACGTCATCAACACAAACATGAATCTAGCAAAAACGTAACAACTCGAGCGGTATAA	MRFKHDSLMKVKKVLMTRVSYIINLQIRNGEKAVDLATKYNINPTTISELKLQKVDKMSLDRLITCVDKMGLEYSIGIANSNGYKTIDVSLPKYDNDPVIRQIDMTRHQHKHESSKNVTTRAV	hypothetical protein PQC65_gp172 [Aeromonas phage pAEv1810]				YP_010675085.1			hypothetical protein
150	102	+	149337	149642	ATGATCAAAGAAATTCTATCTAATAGTGAATGTGTAGAGAAACAACTCATTAAAACATTCCCGGAGTTTAATCAGCAATTCCCGGAAGAGTTGAAGCTAACTTTGATCAATATGATCAAACACGATGAAACGGTTACTGTATTCCCTAACACTGTGGAAGTTCAAAACAGTACCTTTAAGCAACTTGTAATCAAAATCTGTAAAGAGTGGGTGATCTTTATTACCGAGGAGTTGACTGAATACACTTGTTTCTATCGACAAACTAATTTGGATAAACTTAAATCTTTTATTGCACTACACAGTTAA	MIKEILSNSECVEKQLIKTFPEFNQQFPEELKLTLINMIKHDETVTVFPNTVEVQNSTFKQLVIKICKEWVIFITEELTEYTCFYRQTNLDKLKSFIALHS	hypothetical protein PQC65_gp173 [Aeromonas phage pAEv1810]				YP_010675086.1			hypothetical protein
151	446	+	149808	151145	ATGACTAAGAAAAACAAAGAGGCTAAAGCAACTGAAGTTGCTCCGGTAGAAACTACCGAAGTTGTGGTTGAAGAAATTAAAGATCAATCAAAAGCTACTTTTGATTTCTCGGAACTGCTGAAACCAGAAACACTCCCCTCTGTAGAATTAGAAAATGTTGAAGTTAAACCCAAGTACGTTCTCGATAATATTACCAACAAACCAAAGCTGAAAGTTGGTGATAAAGAAATTGAACTTAAAGAAGTTCAACTCACCACTGACTATTTCTTTAACATTACTGGATATCGTTATCGTCCAAGTCATTACCGGTTTAGTAACCACTACAATGAAAATGAAATGAAGAAGGTTGAAGGTCACCCTAAATGGTACGGTGCTGAAGTTAACGGGATTCAATTCTTC…	MTKKNKEAKATEVAPVETTEVVVEEIKDQSKATFDFSELLKPETLPSVELENVEVKPKYVLDNITNKPKLKVGDKEIELKEVQLTTDYFFNITGYRYRPSHYRFSNHYNENEMKKVEGHPKWYGAEVNGIQFFLTQGSVVEVKRLDNQTSYNGSNTDGRKPCVKVAYSTIIADNLSVRGFEENRLFNVGVEGGWISFDKVSLSDGKVDIENSIDLTNMDLSVFSITRANSLNVNRFNGSRVSLDGFNSINIYNSSCYCHNDSSFILELSNKKMVDLSIGKTTLSDFKFVNYGHTLCEELDVNSKIVIDKRIDYGYITGLKPVPFVRVGRSGILVGNQHFTAVEMLGKISTGTLHEITPISPWYPTPTFGSPRTLDPLVGRDTADKAYNVAFNAGGKGKV…	hypothetical protein AVP1_0045 [Aeromonas phage AVP1]				WAX22155.1			hypothetical protein
152	236	+	151123	151830	ATGCCGATGAATATCCGTACTGATACGTTAGAACGATTAACTAGAAAATTTGGAAATTTATTTCTTCATATTTCTGGTGAAAGCAAGGTTTCTTTCTTAGGTCTGAAAGGTAACTCTTGGAATGGGTTTATTACAACCTGTTTTGATGGAGACTTAGGTTGCATGGGGCGGATTGAAGATGAAAGACCTTCCGCCCTAGACAACGCTTTTCAGTTTATGAGAGACTTGACAACAACTCCTCATTTAAACTTAGATGAAAACTCTAAGTACACTCTTACGGAAGAAGAGTGGAATAGTGAACTCGATCAGTTTCTAAAGTTTATTGAAAGTAATCCCTTCAATAAAACGTATCAACATTATGTTTACCATAAAGGTGAAACTAATAAGATTGAAACTGTT…	MPMNIRTDTLERLTRKFGNLFLHISGESKVSFLGLKGNSWNGFITTCFDGDLGCMGRIEDERPSALDNAFQFMRDLTTTPHLNLDENSKYTLTEEEWNSELDQFLKFIESNPFNKTYQHYVYHKGETNKIETVITIQLKPLCNTYVIGEYQASNEAEFVGEVTAVKSKDGFDTLIFSRDKFAFLLETTNDKHLYTNENSIKYREFIPTKGDYLLRDNGTGKLVILPKNDYVGYYH	hypothetical protein AVP1_0046 [Aeromonas phage AVP1]				WAX22156.1			hypothetical protein
153	266	+	151938	152735	ATGTCTAATAAGAAAAAGAGAAATGAAGCTAAAAATCAGAAGAAGAAACAAGCTATCGCTGCTCATAAACAGTTCTTTGCTCATCGTGCTAAAGTTACACATATCACTCAATCTCTTAATCACGCTCTAGGTAAGTTCTACATTATCGGAGATAAGAATCATCTTCCTATGACCTTTGGGTTGTGTGAACTTAAGAACCGATTGAAAGGCGAAGATCTTAAAATCGGGTTAGAAGAAGCTATGAAGTTCCTACTCGATACTCCCAATACTTGGGTAATTGCGATTTATCATTTCTTTGATATTGATGGAATGGTGGAAGTGATTCCTGTTACCTGTACAGTTCCGGATTTCACTTTAGGTATTGCTTGTGATTTAGTTCCTGCTTTAATAGAGGAAACT…	MSNKKKRNEAKNQKKKQAIAAHKQFFAHRAKVTHITQSLNHALGKFYIIGDKNHLPMTFGLCELKNRLKGEDLKIGLEEAMKFLLDTPNTWVIAIYHFFDIDGMVEVIPVTCTVPDFTLGIACDLVPALIEETKECILETEEYKDLKDYYSHYAYYINYGNDLNFDKMDSDLINAMFTVSKDLQMTSENIPEVNGYKVLDNILKDPSEVTGSSESVPLCSNMVELTEELLNSFVLNKEESVEELDELFSGIMGEESDESVAVECC	hypothetical protein ACP1_0227 [Aeromonas phage ACP1]				WZX10516.1			hypothetical protein
154	110	+	152707	153036	ATGAATCGGTTGCAGTTGAGTGTTGTTAATAGTCAAGCAAATATTGAAGCATTTCTCAATTCTAGTTTTGAAACCGGGTTTAATACAGGTGAAACTCTGGATCTTTGTCTTTCCGATAAACTTTATCTTACTGTTACACTACATGCGGATAGTAAACAGGGTTGGTTTCAACCTTGGTTGTTTGTAAAGAACGGTGAAAACTACTGGGAAGACAGTACCGGATATTACCTTAATACTATTTACTGTAAATCGAATAACACTGATAAAGTTGCAAATATTGTTTCGCATCAACTTCACCAAGTTGTATTGAATCAGCTTTGCAATCTTTAA	MNRLQLSVVNSQANIEAFLNSSFETGFNTGETLDLCLSDKLYLTVTLHADSKQGWFQPWLFVKNGENYWEDSTGYYLNTIYCKSNNTDKVANIVSHQLHQVVLNQLCNL	hypothetical protein ACP1_0228 [Aeromonas phage ACP1]				WZX10517.1			hypothetical protein
155	126	+	153075	153452	ATGAAACAACAACACATTGATAAGCTCGCTTCCCTAATGACCAACGAAAAGTCAGAGTTTCGGATGCAGGTTTCTGCTCTAAATGGCAAAGGTGAATTGCGTATTGGTGGAAGTACTTTTGCTGTAGGTACTTTTGAGATCGTTGCTCATTATGACGGAAAGGAAGTAACCTGTTCTGGTCACATGGGTCGTCAATACCTCACTATGACACAAGTCAGTAACGCTGAAATTGATCCCAGTAAACCTTGCTTCAAAGTTAACATCACTCGTCGCAATGGTGCTTTTATCAAGAATGATCAGTACATCAAAGCTGAAGAACACGCCGTAGCTAAGTTCTTTGCCGACTGGAGCATAGATGTAGAACTTGATAATAAATAG	MKQQHIDKLASLMTNEKSEFRMQVSALNGKGELRIGGSTFAVGTFEIVAHYDGKEVTCSGHMGRQYLTMTQVSNAEIDPSKPCFKVNITRRNGAFIKNDQYIKAEEHAVAKFFADWSIDVELDNK	hypothetical protein PQC65_gp179 [Aeromonas phage pAEv1810]				YP_010675092.1			hypothetical protein
156	131	+	153462	153854	ATGAGTACCATATCTGCGAACGTGTTTAATCAGATCATTGACTCCATCATTAGTGCTGGTGGAGTCGGATTCTGGGTAGAAGATAACTTAATTAGAACATTGAAACAACATAATCATTTACGGTTCTGGCAAACAGCTAGTCATAGACCAGAACTGTCTATTGAGAGTCCTAAAGCTAAACTAGAGTTTCGTTTAGTTAATCCTCGTAATCATGAATGGTCTTTCACCATTAGTTCTCAAACTGGAATGAGAAAGTCTGTAAGTTTAACCTGGATGGGGAACTTATCTAATCCTAAAACTAATCACGAACAAGGTAAATTACTTAGAAGTGAAGTAGGGTTAGTGTTAAGACAGTTTCTAGTTCAATCGGGAATTAAATTCATTCCAAGTTAA	MSTISANVFNQIIDSIISAGGVGFWVEDNLIRTLKQHNHLRFWQTASHRPELSIESPKAKLEFRLVNPRNHEWSFTISSQTGMRKSVSLTWMGNLSNPKTNHEQGKLLRSEVGLVLRQFLVQSGIKFIPS	hypothetical protein PQC65_gp180 [Aeromonas phage pAEv1810]				YP_010675093.1			hypothetical protein
157	132	+	153867	154262	ATGCCGGATCCTAATTTGAAATTATTACCTATTAGCAAAGATATTGTTTCAACTATTGATAAAAGTAATATTGATACTTGGACTAAACATTTGCTCCCTCACCCAACACCTTTTTGGGAGTTTTGGAATAGTGGTGAAGAGTTTAAACATCCTTTTGTTTCTCTTTGTACTATTTATAATGAAGAGGGATTAATCAAACCTGAATTGTTGGTAGCAAAACCTGGTATTAACTACGAGGATGCAATTAAACATCTGGAATTAGTTTTAGTTCCAAATTCTTGGATCCTGCACGATGAGATTGGTATTCGTGCTGGCTCTTATTTGATTGCACTTTGGTTTACACCTGAAAGTGTTGTTTCTGAACTGAAAAGATTATTAGGAGATACCCATGGATAA	MPDPNLKLLPISKDIVSTIDKSNIDTWTKHLLPHPTPFWEFWNSGEEFKHPFVSLCTIYNEEGLIKPELLVAKPGINYEDAIKHLELVLVPNSWILHDEIGIRAGSYLIALWFTPESVVSELKRLLGDTHG	hypothetical protein AVP1_0051 [Aeromonas phage AVP1]				WAX22161.1			hypothetical protein
158	199	+	154255	154851	ATGGATAACAATTTTCCTTATAACAATCGGATTAATTACAACACTTTTGTAACTGGTGTTTGGATCCCATATAACGGTTGGCGGGTAAAAAGCCTCCATGACATTAAACTTCACGATGGCACTATTCTGACGCAGATGAGACCTAATGCCGATGCTTGGAGTGGTTCTGGTGGAAGAGTTAAAGATGATCAAGTTGTAGCCATTCGCGTAGTTCCTGACAATGAACGCGGTGAATACGAATACACAGGTAAATCTAGAATAGAACGTGATCTTCGTTATTTCGGTCACTCTATACCAGTGTGGCTGGAAGATGAACAACGTTTCATTTACCCTGACGAAGTTCCTGAAGATAAATTCATTACTCCTTTGCAACAAGCTTTGTGGAAGAAGTGTTGTACA…	MDNNFPYNNRINYNTFVTGVWIPYNGWRVKSLHDIKLHDGTILTQMRPNADAWSGSGGRVKDDQVVAIRVVPDNERGEYEYTGKSRIERDLRYFGHSIPVWLEDEQRFIYPDEVPEDKFITPLQQALWKKCCTKEGDKEESWEVIVLTVTGNLSNIDLKSFTDGELTRLFEDSDNRLVTPEVLSERIRNKVVNGFNSF	hypothetical protein ACP1_0232 [Aeromonas phage ACP1]				WZX10521.1			hypothetical protein
159	106	+	154863	155180	ATGGAAACAGTATTTGAAAACCTGACGGATAAAGATAAAGAAAGACTAATCTATGGATTGGAAACCAGTATTAAATCTTTTAGTGCATCTAGACATAAAGATTTTAAAAGGTTTAATCTCTCTAATGGTTCCTCGGTCTTGGTCAAGCTGGAATCTCACATGGGTTACAAAGAACATCTCTCAGTTTTAATTACCAACCCCAAGTCTAAACAAGTTGTTAAAGAAGATTTCTATTTCCCTTTAACAACTATAGGAAGGGTTGTGGTATTCGAAACCAAAGCAAAAGAAATGATTAAAATTATTTCTTATTTGATGTAA	METVFENLTDKDKERLIYGLETSIKSFSASRHKDFKRFNLSNGSSVLVKLESHMGYKEHLSVLITNPKSKQVVKEDFYFPLTTIGRVVVFETKAKEMIKIISYLM	hypothetical protein ACP1_0233 [Aeromonas phage ACP1]				WZX10522.1			hypothetical protein
160	117	+	155212	155562	GTGAAAGCTCTTGTAACACTTTGTATTGGGTTTATGTTAGCTCTGTTTAGCTTTACAGCAATTAGTGAAGTGGAACAAACTAACACCTCTCAGAAGCGTTATATGAAAGGGACAGTTGTTCATGTTGACAACTGCGGCGTAGAAACTAACTATAATAGTCTTTGCTTGGTTATAATTGAACACAATGGTATCGATAAACCAGCAACTGTTCTAGGTAAAGTTGACATCGGATCTGTAGTATACAAAGAGTGTAGAGtAAAGCTTGGTTCTGTCCAGTGTAAAGAAGATTGGAAGAACTATATTAATGAAGATTTTCTAACTGGCGGAATTTATATTAAGGATAACACATGA	VKALVTLCIGFMLALFSFTAISEVEQTNTSQKRYMKGTVVHVDNCGVETNYNSLCLVIIEHNGIDKPATVLGKVDIGSVVYKECRVKLGSVQCKEDWKNYINEDFLTGGIYIKDNT	hypothetical protein PQC64_gp102 [Aeromonas phage PS1]				YP_010674827.1			hypothetical protein
161	224	+	155559	156230	ATGACATTACGAGCACGTTTGGAACAAGAGGATTTGTTGTTTGGGCTTAAAGGTTATGATGTAGAAGATTTCCTACATCGTTGGAAGAAAGAACTTTCTTTATTGGAGAGTGCTTGTTCTGAAGATTCAAAGTGTAGCTACCATAATTTCAGCCATGCAATTGGTGTGGGAATGATTATGGAGAAGTTGTTAGAAAACAATAACAATTTCGTAATGGCGACAAAACGTCTGGGTGTAATAGCCGCAATCTATCACGATTTTCAATATGGTTGTAATAAAGATGATGATAAAAATGTCAGAAATACAATGGCAAATTTTCTATTAAATGGGAAAGATGTTTTAAGAAGTGTGGTAGACAGAGATGTTGTAACCACTATTATTGCTCAAACGAGATATCCA…	MTLRARLEQEDLLFGLKGYDVEDFLHRWKKELSLLESACSEDSKCSYHNFSHAIGVGMIMEKLLENNNNFVMATKRLGVIAAIYHDFQYGCNKDDDKNVRNTMANFLLNGKDVLRSVVDRDVVTTIIAQTRYPYKPDDVLTDLGKLLRDADRLYGLVFSSTQMVNRLYLALGHKLGIYYLNDFVERNIKFLEEFVCFSEEGKKIYDQTVHQAIDIHKRVLWGN	hypothetical protein PQC64_gp101 [Aeromonas phage PS1]				YP_010674828.1			hypothetical protein
162	724	+	156366	158537	ATGTCTAGCAATAAACCTTTCCCATCGTCAGATCTTGACGTATTTAAAGAAAACAGTCTTATATTAGACAATTTTGTCAACAGTCAGGAAAATGAATACCCGGATCGTTTTGCAAGAAAAAGGCCAACTATCACAGGGATAATCAAAGAAGCTTTTAATGTCCGCACTGATATTTCCAATATGAATGAAACCCTTATTGGTCAAAGTCGTTGGGATGCCGTACCCAAGAACACCAGTTTAAGTTTAGGCGGTGATAATGGTGCTTTGAATAAACAAGCTCAAGCGTTATTTAATCGAACTGAAATGTTGAAAGCTCACGGTCGAGATATAATTCGTAGAACTTATTTAGCTGCCGGATATAATTTAGTCGAAGGTTCTTTTGAACAAGGTGGAGTTCTT…	MSSNKPFPSSDLDVFKENSLILDNFVNSQENEYPDRFARKRPTITGIIKEAFNVRTDISNMNETLIGQSRWDAVPKNTSLSLGGDNGALNKQAQALFNRTEMLKAHGRDIIRRTYLAAGYNLVEGSFEQGGVLVNSDDVLLQEKTGKCYSGPIGNVPKGTDPLSGGFVDKSYELPMASKVTFISEAIGSAARSVADRLNDAVNAKDYGATGLGVVDETAALLKAVKAVKFAGALGGTVYIPRGKYLCNLEVLGSDNVSIIGDRNGTILQSFTQDGWALTYTGSWIPSPFQAALVSGITFVGVNKRGNGLQNNIGSGLEIGYNSFNNCGIGYLSNATISYGIDNCFFYQCYIGSWFTCRTSAGSGTLITYGPSNVAVVIKSAFFAQQPGDVTFNRTTFTA…	tail fiber protein [Aeromonas phage pAEv1810]	0.32	7e-78	0.6272	YP_010675099.1	polygalacturonase activity	2.11e-08	tailfiber protein	Structure
163	663	+	158782	160770	ATGAGTCATAACACTGGTAATGATTTAGAATCTTCAGATATCTTGGATTTCGAAGATAACTGTGAGAACTTAGATGTTTTAATGAATGCTGATCAAGATTATTGGACTGACCGTCTTGGTAATAAACGCCCCACCATTGATTACGCTTTGCGTATGGCTGGGTTCACACCTGCTGGGTTTGATTTCACCACAGGTGGTGTTCTAAAGAATGGTGACAGAAACAAGTGTGTTTTTAACCAAGCTGATCAAACTTGGTATAGTTGGTCAGGAGATCTTCCTTATAATGTAATCGCTGGTAGTGTACCTGGGGAAGGATGGAAAGTAGTTAATAACACTCAATCAACCGTGTTATCGGACATTTCTGGGTTTAATAAGAAACGTCCTAATAAAAACCACATT…	MSHNTGNDLESSDILDFEDNCENLDVLMNADQDYWTDRLGNKRPTIDYALRMAGFTPAGFDFTTGGVLKNGDRNKCVFNQADQTWYSWSGDLPYNVIAGSVPGEGWKVVNNTQSTVLSDISGFNKKRPNKNHIVFISSYHGLGLDSVDVDQRVLTSGGMFKYLNIPRNLHNGGTIISPTVPATTPFTNETLVDFLKGYGETEGSSLGCWVKIGGELNITNFGGDPTGKLYIDKVFQHMVDKLYTTSSSGPVGTGTGVSIPFPPGVYKQEYPLVFNKDYIKILGSGKDETVLWKPENKIRTDLGTNIAPLRSDVGDVIDKYDVDAHIIYTHPDNGYRFGSVVKGIRLSGKSEDPAQSLLSYREYGIFAPRAAMVKHEDISATRVAKLYYTFDTFKHTVND…	tail fiber protein [Aeromonas phage pAEv1810]	0.17	9e-64	0.9818	YP_010675100.1	polygalacturonase activity	1.52e-07	tailfiber protein	Structure
164	134	+	160783	161184	ATGACTTTACAAGATTTCCTTTCTCACTATAAGTACCAGCCAGATCCAATTAAGAAAGACATTTGGATCATTCCTAAGTTATCAAATGGGGTTTACTCTGATGATTGTGATGGTCTTGCCCTCGGGGTTCTTTACTACGTTTTAGCTAAGGAATCCCTTTGGACATTCTGGTATCTCTTGATCTTTACCAATACCAGAATTTTCTACGTTATTACATCGGAAGGAGTTGGTCACGTCGTACTTCGACATGAAGATCAATACATTGACACTTATTCAAAAGCTTGGGTGAGTAAAGAACAGATGTTGTCTTATGGACATAAGTTCCATTGGTCTAAAATGTTCTTTTTCTGGCAAGTTGCTTTGAAAATGTTAATTGGTAAGATCTTAGTTAAAATGAAA…	MTLQDFLSHYKYQPDPIKKDIWIIPKLSNGVYSDDCDGLALGVLYYVLAKESLWTFWYLLIFTNTRIFYVITSEGVGHVVLRHEDQYIDTYSKAWVSKEQMLSYGHKFHWSKMFFFWQVALKMLIGKILVKMK	hypothetical protein PQC64_gp096 [Aeromonas phage PS1]				YP_010674833.1			hypothetical protein
165	349	+	161296	162342	ATGATAAATATTTATTTCTCAGAATTACCTAAAACTTTAACTGAAATACTTGGGTTGAAGTATGACGAAACGATGTCTTATGAGGAAAGAGCTCAAAAGAGATATGATTATATTAAAGAACAGTATGAACTAGATAACAAATATGAAGGATGGGATTATCTTGAAAATGTTAAATACGGTTTAAAATTTGATCATTTAATTACTTTTGAATATATGATTTCTACCAAAGGTAGAATTTTAACTTTGTTTATGCAGGAAGGAAAATATAAGGTACTTAGAGGTAAGTTATCTAATTATGGGTATAGAGAACAAACTTTATTAATTAATAAAGATCCATATGGTTGTAGACCGCATAGAACATTATCTTCAACATTCATACCCAAACCAAGTCATTATAAA…	MINIYFSELPKTLTEILGLKYDETMSYEERAQKRYDYIKEQYELDNKYEGWDYLENVKYGLKFDHLITFEYMISTKGRILTLFMQEGKYKVLRGKLSNYGYREQTLLINKDPYGCRPHRTLSSTFIPKPSHYKQGINRLVVNHKDLIKLNNNFTNLEWCTNQENIRHQLIEHGNRNTYFNSVFKGTVELDCKYKGVKFKVFGTAGLEDFGLDRNALSKVFTKGYEHSFGCSWKIITQEEADKLPDIPEFIKNKLLNDRNYMNHRIKPLKGTVVRDCEYKGLEFVTYGKQELKSLGFNQGNVSVSIVTGKVIHSCLWEYISRDEAELLQRGLTKDQQKVIVTKRGPNKK	putative HNH endonuclease [Aeromonas phage PS2]	1	0	0.8822	QFR59313.1	HNH endonuclease	8.3e-08	putative HNH endonuclease	DNA metabolism,replication and repair
166	630	+	162445	164334	ATGAGTAGATTTAATACTGGAAATGCCTTGCCAAGTATTTCCGAAGAGGACATGTATGACAACTGCCTTTCGTTAGACGAGGCTATGAACAGCACCAATCCAACTTGGAGAGATCGGTTTAACGTTGAGAAACCTACTATTGACGCAGCTTTGAAATCTGCAGGGTTTATGCCAGCTGGTTTTGATTTTGTAACTGGCGGCACTCTTCAACCTGGAGATCGTAATAAAGCTGTTTATAATCCAGCTCCTAATGGCGATAATAACTGGTATCGCTGGAACGGTGTATTTCCTAAGGAAATTGCTGCTAATAGTCAACCTAATCCTAAAGATGAAAATAATTGGGTTCCTGTTATTATTAAAACAGGGATGGTTGAGAGAGAAGCACTTCGTAGAACTTAT…	MSRFNTGNALPSISEEDMYDNCLSLDEAMNSTNPTWRDRFNVEKPTIDAALKSAGFMPAGFDFVTGGTLQPGDRNKAVYNPAPNGDNNWYRWNGVFPKEIAANSQPNPKDENNWVPVIIKTGMVEREALRRTYQEVGLNLVEGSFEQGANITSTTDVVLHEKTGKCYSGPIGNVPKGTNPLSGGFVDKSVTNLAFTSTEVQAKLDAGFKVVQAFIKTITTPITIPRNSTVIFNGVTRIALNENVFTIVTGSRVYGDFIVNVGFNPTVGYIDGTFRPTMLLSDNRRAGIYGTIRSENQTPNGRALFLDGNARNGKRGIISWFECDLTLRNIARACDVEVSNPSGIDGAKSYVNNNYLRIAMWDVPYGYIEADIDLTKAEIAANDIHLDYQSSAVSVQIVR…	hypothetical protein [Vibrio cholerae]				EJY0882909.1	N-acetylmuramoyl-L-alanine amidase activity	8.5e-09	hypothetical protein
167	1050	-	167576	164427	ATGTTAGTTAATGAACATAAGGTATTCCCAAAGAAGATAAACGATCCTTTATTTTCTATTGTGAAACAGTTCTTTAAACAAAGACATGAAATTGTAAATGAACAAGGTGACTTAGTGGAACGTCATCTAGCAGATACTCGTTACTCTGATTTGAAACCAGAAGACTTCATGATTGAATCAGTTTATACTGACGACGATGGGTCTAAGAAGATCTGTTTAGTGAAACGTGATAAGTCGTTTGCTAGAGTAGACATCCCTGTTTCCACAGTTAGTATGTTAACTATTGCTAAAGACTTTAATCGAGAAGTCGTTGTTTGTAATACATTAACTGATTTCAAGAATAAGTTTAATAGGAAAGAAGTACAGGGTAAATTACTTAACCTAATTTGGAGAAATGCG…	MLVNEHKVFPKKINDPLFSIVKQFFKQRHEIVNEQGDLVERHLADTRYSDLKPEDFMIESVYTDDDGSKKICLVKRDKSFARVDIPVSTVSMLTIAKDFNREVVVCNTLTDFKNKFNRKEVQGKLLNLIWRNALGYCVKNEEAFGLAKFNELMGEVFFEQSEFYREDETYISESDLTSGGVLITDDSVGVEPVHLFVEELVQDQLDKNTVTDNFPSALTGKRGDELRFTNLFTVDGDDVTAKTELTYRSKNGYVSGKQSPNKLESIFTFVKGSVSSVLNDEVEININVTHDDYIFSKVVTVGFVINQDEVGNVVVSAQTETIRTSTLYKLGIVVKCQVNGENVIPDVYPGWLTCKLTNDKYTLDKTWKDGLLYTGVPTTILPDYNSSFNDLIIGEFSYL…	hypothetical protein PQC65_gp191 [Aeromonas phage pAEv1810]				YP_010675104.1			hypothetical protein
168	122	+	167838	168203	ATGAAAATAACTAAAGCTATGCTTAATGCCCCAGGATGGGTATTTAGCGGACTGTTCTATGGTTATCCACTTTGTTGTATTAAAGAGTTTAATGAATTAAAACATTTGGATTTAAAACATTTTAAACTCATAGGGACTGGGTATGTTCCTTGTTCAAACTGTCGATCAAAGAGTAAAGCTGAGTTAATTAAAGTAATCACTGACAATCGCTTTGATCCTAAACCTTTCCCGGAAGAGTCTGGATGGGATGAAAGAGAAGAGTTCGTTAAGCGGTTGATAAAGGAAGGTCTTCCTGAAAAATGGAAGGGTTTACAACCAGTTTTAAATCAACTAATTAAAAATCGCAAAGGTATTAAAAATAAATAA	MKITKAMLNAPGWVFSGLFYGYPLCCIKEFNELKHLDLKHFKLIGTGYVPCSNCRSKSKAELIKVITDNRFDPKPFPEESGWDEREEFVKRLIKEGLPEKWKGLQPVLNQLIKNRKGIKNK	hypothetical protein PQC64_gp093 [Aeromonas phage PS1]				YP_010674836.1			hypothetical protein
169	146	+	168224	168661	ATGTACAAAGCTGATAATCTTGAAGTGATTTTAGGTCCTGTTGATGTTCGTGTTGATCTCACTGCCCCGCAAGATACTGTCACTGGCCGTGTTCTTCATAAGCTGATGTATAACAATACGTCTTTGTATGAACTCGCACCTAACCCGGCCGGATGTCCTAACAATGGTGGTGAACACACCCTTTATATTACTGGGTCACGTCTGGAGGTTAACGCTTGGCTGGACTTGTTGTCTGAAACTTACCCAGAAGTAAGAATAATGGTTATTAATGTTAAACGTAAGATCCATAAGGACTTTCTCTCCGGTGACTGGCGGAAATTTAACCGGATTAATGTGAAACTTAAAGACCTTCAATATCTGGAACAAAAACCTCATCAAGACAGACCTGTTGCGGTTAAA…	MYKADNLEVILGPVDVRVDLTAPQDTVTGRVLHKLMYNNTSLYELAPNPAGCPNNGGEHTLYITGSRLEVNAWLDLLSETYPEVRIMVINVKRKIHKDFLSGDWRKFNRINVKLKDLQYLEQKPHQDRPVAVKWFKSEIEQHASR	hypothetical protein PQC65_gp193 [Aeromonas phage pAEv1810]				YP_010675106.1			hypothetical protein
170	267	+	168695	169495	ATGATTTCAAGAAATAAAGATATTTTTGTTTATTCCAGTTATTGGAGAACCTGGTCACGTGTTCTGTTAAGAATGGGTGGGAATTTCAGATATCAAATGGAGGTTGATATAACACCGGTTAATGGGGAGTATAAGGAATCTTGGGAACAGACCAAGAATATCCGTATTCGTCGACACTGTACTGTACATGGACCGAGGGATGTCTATACTCACAATCTTCCTGATGAAGTTGTAGAGAGTATGAAAGAACACATCTCTCAGGAAGCTATTGACGTTATTATTCACTCTGATCTCTACAATCTGATCGATTGGGAACGATTTGACGATGTTCACAACGCAAGCAGTGGTGGAGTACAACTCCTTGATTGTATTAAAACTATTACTCCTATCTTTAGACTG…	MISRNKDIFVYSSYWRTWSRVLLRMGGNFRYQMEVDITPVNGEYKESWEQTKNIRIRRHCTVHGPRDVYTHNLPDEVVESMKEHISQEAIDVIIHSDLYNLIDWERFDDVHNASSGGVQLLDCIKTITPIFRLGYVNDQGGDILYCGVDSFINKLKEDFGKEINIDEYLVTGWVEIQTKGTVCIYITCNKDTGVYTTHFISKEGNEQIYVNALMFKFPSDWYNEIKPLVNQLLGSKVEQLEIKAELDSYIDQVKLILEYDVLRRLV	hypothetical protein PS2_0175 [Aeromonas phage PS2]				QHE95177.1			hypothetical protein
171	192	+	169498	170073	ATGAGTAGTAAAGAACAAGAACTGGATATGATTTTATCTGAGGAGCTGGGTTTAAAAGACACAACTTTCCCTAAACTTATTAAATCTGAGAAGGTTACGGCAATGGAGCGACAAGAAATGAATGTAGCAGAAAAATCATTCAAAGAGTTAATGGTTGATATCCAGGAGTTTGCGCCAATCCATGTTCGAGATATTATTATTGAAACTTTGAAAAATATTACTCATCAAAGTTTTGGTGACAAGAATATCTTTGAAAGTTCTTTGGTGAATTTTAAAGAACGTGTTAAGTATAAGTATGAAGCGCTTCCTAATCAACTCACTGAAGAACAGTTTGATGAGTTGACTGATTACACAAGTTTTTATTCAGAGTTCATTTCTGGACTTTCTATCCCGTTGACT…	MSSKEQELDMILSEELGLKDTTFPKLIKSEKVTAMERQEMNVAEKSFKELMVDIQEFAPIHVRDIIIETLKNITHQSFGDKNIFESSLVNFKERVKYKYEALPNQLTEEQFDELTDYTSFYSEFISGLSIPLTSPKWLVGSRARLVIAIPDDLPIPQISVQFYVDNVDKWVSVPCRTNTVKETIMNLFPQE	hypothetical protein AVP1_0070 [Aeromonas phage AVP1]				WAX22180.1			hypothetical protein
172	178	+	170085	170618	ATGGAAAAGTTTGATAGTGTAGTTCCTGTTGACCAATCTCTTTTCGCCAAGAATTTTCCATTTCAAGAACCAGTAATCGGTAGTGTTAACCAAAATGAAGAACTTGATCTGGAAAAGGACTTCACTCTTTACCAGTTGACCTTTAAGAACATCATTTTTGGTTTGGTTGCTGTTAACAATAAAGTCAGTGACGATCTGATAGAACTGCAAAAGCAAGTTTGTGGCATTAAGAAGTACAAACATCCCTTCCATGATGCTGTTCTGATCAGTCCTGTTTCTGACCGGTATGGATATAAGTGGTTGGGTCAAGCCATCGCCAATTACGTTGGTCAATCACCAATCCAGGTCCATTCGTACATTAATCCAGATCAGAGTGTTGGGATGTTGATGTGCTGCCCT…	MEKFDSVVPVDQSLFAKNFPFQEPVIGSVNQNEELDLEKDFTLYQLTFKNIIFGLVAVNNKVSDDLIELQKQVCGIKKYKHPFHDAVLISPVSDRYGYKWLGQAIANYVGQSPIQVHSYINPDQSVGMLMCCPRKALRKGFVNEAVWQGVNDLNGVKFGKYIYPILEAGGFISIEKV	hypothetical protein PS2_0179 [Aeromonas phage PS2]				QFR59321.1			hypothetical protein
173	168	+	170689	171192	ATGTTGCAACAAGTATGTGTTCACCAAGGTAAACGTCACCGCTTTTTCATTATGGAAGAACAAAATGTCTCTACCTTTGTTAACGCTGTTAACAACTGTAAACGTGATGACATTTATGTCACTGGTGCTATCGAGGACACTGACCCGGACAAAAGGTTCTATTCTCCACATTTCAAGCTTTGTTTTAGTGTCGAGATGGGATTTGGGATTTTAGCCTATGGGTTAAAAGAAGCTGACGGTGTAGGCATTCCAGGGTTTATCAATAAACACACCGATTGTCGTGAAGCAGTAAATAAAGTTGGTGTAAAGGAATTCCTTTACCAAGCAGAAATGAAATTCCTTTTGGGACATGAAAAACAAGAAACATTTGACTTCAGTGAGGTAACTGGTGATAAATTC…	MLQQVCVHQGKRHRFFIMEEQNVSTFVNAVNNCKRDDIYVTGAIEDTDPDKRFYSPHFKLCFSVEMGFGILAYGLKEADGVGIPGFINKHTDCREAVNKVGVKEFLYQAEMKFLLGHEKQETFDFSEVTGDKFLDKNVLDEIDEALRKEGLRLTPSQILVLNKYIKE	hypothetical protein PQC64_gp085 [Aeromonas phage PS1]				YP_010674844.1			hypothetical protein
174	97	+	171196	171486	ATGAATGAAAAAGAAAGAGGTATATTAATTCTTCACTCGCCCACAGATATCGATAAAAGTAAGGGTTTACAGTACGTTGGTGAACGAAGAGTAGTAGTTTTCTCAGGCACAAGAACAGTTACTTTGATGACTAATTTAATAAACGGACATTTAGCAATAGCGAATGAAGTTTTTAAATCAGTAAGACCGCTATTTAAAGATAAGGGGTTCGAAGGTTGTCGTACTCCGGAACCGTTTCGTAACGATAAAGGCATTTATCGTCAACATAAACGTCAAAGGAAACATAAATGA	MNEKERGILILHSPTDIDKSKGLQYVGERRVVVFSGTRTVTLMTNLINGHLAIANEVFKSVRPLFKDKGFEGCRTPEPFRNDKGIYRQHKRQRKHK	hypothetical protein ACP1_0010 [Aeromonas phage ACP1]				WZX10299.1			hypothetical protein
175	87	+	171483	171743	ATGAGCATAAGAGAATTTATTATTCTGTTCTGCGGTTCGGCGATGTTTTTTGGGTTACTTCCGAACCTTATAGATAAAACAGGTAAGGAATTTGAAGTTACGTTATTGCTCTTTGGGCTAATTGGCTTGTGTCTTTTACTAACCTGTGCTTCTTACTACATAGAGTGGTTAATCAAAAAAGAAAATAAAAGGAGATTGAAGAAAGGTAGTAAAGATCATAACGAAAACCTTAGCATATTAAGCGATTTTTTTCAAAGATGA	MSIREFIILFCGSAMFFGLLPNLIDKTGKEFEVTLLLFGLIGLCLLLTCASYYIEWLIKKENKRRLKKGSKDHNENLSILSDFFQR	hypothetical protein PS2_0182 [Aeromonas phage PS2]				QFR59324.1			hypothetical protein
176	128	+	171815	172198	ATGATGAACGAACTGAAAGCTCAAATCTTCAAAAAGAAACTCTTTGGTCTGAAACACAAGTTTCGTTTCCTCAAAGATGATGAAGTGATTCAAGAAGGCGATCTTCACTTTAAGGTCTCTGGTGACGGTGTTTTTAAATTTAAGACCCAAGACTCCATGATGGGTTATTTGGAACATCGGATCAAAGAAGCTGAAGTTGGTAATTGGCAAGGTAAAGTTCTTAAATATCTTTCTGAAAATCTGGATAAATATCATGAAGGTTACAAACTGATCTTGGTTGCAAGGTTGGTCGATAATCCTGAGGACACAACTCTTTGGAATGCTACTTGTTTTGGTGAACCTGTCACTGAGTTCCCAATGCGTGTGTTTGTACGTAAAATCTAG	MMNELKAQIFKKKLFGLKHKFRFLKDDEVIQEGDLHFKVSGDGVFKFKTQDSMMGYLEHRIKEAEVGNWQGKVLKYLSENLDKYHEGYKLILVARLVDNPEDTTLWNATCFGEPVTEFPMRVFVRKI	hypothetical protein AVP1_0075 [Aeromonas phage AVP1]				WAX22185.1			hypothetical protein
177	121	+	172215	172577	ATGAAACTGATCAACGTATTATTCGTAACACTGGTAATGTTCTGTTCTTCAGCTTTTGCTAACGACACCCAGTTCAAGATCCGTAGTGCGATGAGCGAAGACCATTTCGGTGGTGTCCTATTGGACATCATTGTAACGTCTCTGGCTGACAACATCTTTGTAAAGAACGTAGAAGTTAACCGTGGTGCTTGTAAAGAAGGTCCAAGTAATTACCGGATGAAAAACAAGTCACTCAAGTTCGGACAATCAATCACTTATAAATGGCAACTGTTCAATGGGATAGATAACACCCGTTATGAGTGCGAAGTGATCGAAGTAAAGGTTTATAGTAGTGCCGGTGATTTCACCTATTACCCCAATTAA	MKLINVLFVTLVMFCSSAFANDTQFKIRSAMSEDHFGGVLLDIIVTSLADNIFVKNVEVNRGACKEGPSNYRMKNKSLKFGQSITYKWQLFNGIDNTRYECEVIEVKVYSSAGDFTYYPN	hypothetical protein AVP1_0076 [Aeromonas phage AVP1]				WAX22186.1			hypothetical protein
178	126	+	172604	172981	ATGATCAAAGGTATCAAACAAGGTCAAGTTGTAGTTGGTAAAGTTAAACATCCTAAAGCAGGGATGCTTCCTACCAACCTTATTCTGTTTGCAGTAGAAGGTGAAGTTGAAGATCTTGGTCTGGAACTGGAATGGGTTCAAGACCCTGTAGTGTTTGAAACCTCAATTAATCTCGACCATAAAGAAGGTTACGTGAAAGCTATCAAAGGTTACGCTCGTACTCTGGATAAAGAGATCGGACGTAAACTGGAATGTTTGGCTGACTCTATCCACGGATCTTCTTCCAGTTACTATCTGGACGTGTTGGATCCTAACCACTGTATTACACTGCTGCTCTCTAAGAACCACGGTGTGCAACTGGGTGATCGTTGGAAATAA	MIKGIKQGQVVVGKVKHPKAGMLPTNLILFAVEGEVEDLGLELEWVQDPVVFETSINLDHKEGYVKAIKGYARTLDKEIGRKLECLADSIHGSSSSYYLDVLDPNHCITLLLSKNHGVQLGDRWK	hypothetical protein PQC65_gp206 [Aeromonas phage pAEv1810]				YP_010675119.1			hypothetical protein
179	147	+	172997	173437	ATGCTGAAATATCTTTATGGAAAACTTCCAGTAGCAAGTAAGTTGAATGGCGGTCGGGAAGAACGTATGGGCAGAGCTGATGCTCTGCTTTTCTCTGTCCGTCGTGATGCGTACCAACATAAAGAAATGGCTTTTGATGCTTGTTTCATTGCTTTCAATGGAGGGTTTAGTAACTTCACTCCTAATTTGAAAGAACGTCATTTCTACGGGGAAAGTATTTCCTGCCGTGTTGAAACAGATAAATCAATTATTGATAAGTTGATTGAACTGAAACACACTGGGCGGGTATTTTACACCAATGCAGTAGATAACAAACAAAAATTGTTTGCTATTATCGAAGGTGAAAATATTTATCCTGAACGTACTGGTAACTGGATTCCATGTTCTTTGCAAGAGATG…	MLKYLYGKLPVASKLNGGREERMGRADALLFSVRRDAYQHKEMAFDACFIAFNGGFSNFTPNLKERHFYGESISCRVETDKSIIDKLIELKHTGRVFYTNAVDNKQKLFAIIEGENIYPERTGNWIPCSLQEMEKLCNEERSTLPY	hypothetical protein PQC65_gp207 [Aeromonas phage pAEv1810]				YP_010675120.1			hypothetical protein
180	121	+	173454	173816	ATGGCTGAACCAGTAACAAGATTTAACATCTATACTGTAAATGATCTGATCACTTATCTGTCGGCTTGTATAAATCCAGATCAACCTATCTCTGGGATGTATATAGTCAATACAGATCCTGTTGTTCAGGAAGAGTACTCGACAGAGTTTGGACTGGTGTTATCACAAGTTCCAGTTAAGTACCAACCTTACGAACTCGATATTGATCTTATCATTTCTGAGAACGTTACCATAGATCAGGTAATAGGTATCTTAAAGAAAGTTAAAGATCCGTTTACTGTGGTCAAACGTATCAGACTTAAGGGTGCTGGTAACAAGATTTATGCGGCTGTAGAAGAAAATGGATTTCTAATGCACGATTAA	MAEPVTRFNIYTVNDLITYLSACINPDQPISGMYIVNTDPVVQEEYSTEFGLVLSQVPVKYQPYELDIDLIISENVTIDQVIGILKKVKDPFTVVKRIRLKGAGNKIYAAVEENGFLMHD	hypothetical protein ACP1_0016 [Aeromonas phage ACP1]				WZX10305.1			hypothetical protein
181	200	-	174474	173875	ATGATTTATGAAGAATCTATTAAGCGTAAGAAGATTTATGATCCTTTATTTAGTTCAATAAAGAAATATCTAGAAAATCAATTAACACTCATTATCGCAGAAGGTAATGAAGAAAGGATCAACGTTGCTAAACAGAGATATGAAAATCTTCGTTACACAGATGTACAAATAGAACCTGGTGTTAAGTTTGATAATGGTAAGGTCAGAGCTTGCTTTGTATCTAGAAGTAGAGGGTTCTTCCACGCCGATGCTTTATTAGAAAAAGTAGATTTTGAAACTATCTTGAAAGATCAAGAAGTTGTTTTGAAGGGTGCGTTTACAACTGAAACTATTCTAACAACTATTAAGGAACAAGGGTTAGATAGTGGTGTTTATTACTTAACGGATACTAAAGAAATA…	MIYEESIKRKKIYDPLFSSIKKYLENQLTLIIAEGNEERINVAKQRYENLRYTDVQIEPGVKFDNGKVRACFVSRSRGFFHADALLEKVDFETILKDQEVVLKGAFTTETILTTIKEQGLDSGVYYLTDTKEIVLVLSQRRATVEAVYKLFEETHWYEMALTIPDTKDPVTERSGSVLIKSINMDDKVVPIYYKPHLQE	hypothetical protein PQC65_gp212 [Aeromonas phage pAEv1810]				YP_010675125.1			hypothetical protein
182	168	+	174608	175111	ATGTCGAACACCTCGTTCATAAGCGATTTACATCTAGATCACTTAAAAGCTTTACAAGTAAGAGGGTGGTTTCCTACTCTAAAGGAATACCAAGAATATGTTTGTGACATTTGGATTGATAAAGTTACTCCAAGAACCACTATATATCTTTTAGGTGACATCGCTTTCACTTGGGAAGGTTTAAGTATTCTAAAGAAGCTACCCGGTAAGAAGCTCCTTGTGGCTGGTAACCATTGCCATACACGTAATTCAACGAGAGATTTATTAGAAGTTTATGATGAGATTTATGGACTCCATAGACATCGGTCTGGTCTGTGGTTAAGTCACGCGCCCATCCATCATTCTGAACTACGTGGTAAATTGAATGTCCACGGTCATACACATGAAAAGGTCATTCAG…	MSNTSFISDLHLDHLKALQVRGWFPTLKEYQEYVCDIWIDKVTPRTTIYLLGDIAFTWEGLSILKKLPGKKLLVAGNHCHTRNSTRDLLEVYDEIYGLHRHRSGLWLSHAPIHHSELRGKLNVHGHTHEKVIQDPRYINVAIDHLRNGPVDLELIRSGEYRTWRDNK	putative metallophosphatase superfamily protein [Aeromonas phage ACP1]	1	4e-116	0.982	WZX10307.1	phosphoprotein phosphatase activity	1.57e-54	putative metallophosphatase superfamily protein	AMG
183	158	+	175108	175581	ATGAGCGAAGAGTCTACAAAGAGAATAGAACTTGAGTTCAGAACTAGAGTAAGATATCTTAAATTCCAATTGGAAGAAGATTACGATACCTTCTATCAGAAAACTCCTGATTCAGACAGAATTGATTTTTGTGTAAAGATGTTGGGGATTGTACCTACACATAAAGAAGCTGGAAGGTACATTGTTCCTAAGCTACTCAAAGTGCTTGATGCTATTAATAACGGTAAACTCAACACTCTTCTTTCTAATGAGAGAGATTACCGTGAAACCAATATGTTGTTACAGACAGATTTTTGTAGGTCTATTTTAACAACATTTAATAAGAGAAAGTTAGTTTTCTCGGTTAGAAGGGATATAGAAATTCCCGAAACCAGAACAGTAATAAAAGACACGTTTGAT…	MSEESTKRIELEFRTRVRYLKFQLEEDYDTFYQKTPDSDRIDFCVKMLGIVPTHKEAGRYIVPKLLKVLDAINNGKLNTLLSNERDYRETNMLLQTDFCRSILTTFNKRKLVFSVRRDIEIPETRTVIKDTFDLMVFLEAINQFVKIESVKPIFAGE	hypothetical protein ACP1_0019 [Aeromonas phage ACP1]				WZX10308.1			hypothetical protein
184	415	+	175584	176828	ATGTCAGAAGCTTCTGTAATGAAAATGAATGTAGATCCCGCAAAATGCCCTTTTTGCAATTCACCTGAAGTGGAGTACCCTACTCCTCGCACGGTCTATTCTTGTGGTACTAGCGATTATGATGGTCGACCTGAATCGGTAATGCAATCTGAAACATGTAAAGAACGTGTATTAGTTAAACCTGTTTACACTACCCAGTTTGAAAAGAAGTTTGCTATTAAAGAAGAAGATTGCAAAAACCAATATGAACTGTGGTATTTCAAAACTCTTCTTTCTCTACTTGAAGATGGAACAGTTAAGGAAGATCGCACTAATACAGGAACACGTTCCATACCGTTCCATACCTATCAGCACGATCTTCGTGAATCTTACCCATTGATGAAATCACGTTATTTGAAT…	MSEASVMKMNVDPAKCPFCNSPEVEYPTPRTVYSCGTSDYDGRPESVMQSETCKERVLVKPVYTTQFEKKFAIKEEDCKNQYELWYFKTLLSLLEDGTVKEDRTNTGTRSIPFHTYQHDLRESYPLMKSRYLNPFNPIKEMIWMLSGSSNVKPLQEMGVPFWDCFADEDGELGPVYGVQWRHWKTPDGEEVDQIQYVLDLLENEPTSRRMVVSCWNPSFIPVAKTAPKDNPKLGKMSLTACHFSFVLTATPMNFGDRLNSFKHSHTAIHANLYPISGKGWAEHAEEVMDRHNVPKFYLDLSFIMRSNDFVLGNPANMNEYAALCMMFAEQRNMVARYVNYTGIDVHVYSDHITGARDQIDYAKKHPEIFTDKPAQMYLIGEKPETIFDYTADHFSVQGY…	putative thymidylate synthase [Aeromonas phage ACP1]	1	0	0.971	WZX10309.1	Thymidylate synthase	5.1e-85	putative thymidylate synthase	DNA metabolism,replication and repair
185	37	+	176851	176961	ATGCTGTTTGGTGCTTTGTTGTTAATTGGTGTATTGTATCTTATTGGTGTTTTGATCGATCTTATAGTTAATAAGAAAGATAAGAGACCTAAAGGTTTCAGGGAGGGATAA	MLFGALLLIGVLYLIGVLIDLIVNKKDKRPKGFREG	hypothetical protein PQC65_gp216 [Aeromonas phage pAEv1810]	1	5e-14	0.9722	YP_010675129.1			hypothetical protein
186	83	+	177039	177287	TTGAACTTAATTCTAGACTTTACTTTGGGTTTTCTTCAGTTCGTTAAAGAATATTGGATTACAGTAGTTCTGGTGTCAACTATCTTTATTATATTTGACATTATCGATCTAAAGAAACGCGAACATAAATCTGTTAGACAACATCGGGTAATGTTATTTTGGTTATTTGTTCAATATAACGTTATTACAGTAGTCTTTGGATACATTCTATTACTTGTCGGTAAGACATTTCACTTCATAGTAAGTTAG	LNLILDFTLGFLQFVKEYWITVVLVSTIFIIFDIIDLKKREHKSVRQHRVMLFWLFVQYNVITVVFGYILLLVGKTFHFIVS	hypothetical protein AVP1_0085 [Aeromonas phage AVP1]				WAX22195.1			hypothetical protein
187	91	+	177297	177569	ATGGATTTTCTCACTTTTATTACCAGTCGAGACGTTTTGTTCTGGGCGTTTATGTTTCTAGCTATTGTAGTAGCGTACTTGTTGTCACTACTACGAGTTATTCTAGTTGATGTGAAAGATACTAAACTTGCTTATGGTCAACATTGTAGTAATTTGAATCTACTTTACAAACCTTATAAACAGTGTTTGAAAGAAGCTTTCACCCATGAGTGGAAGACTATGGTTTTGTTTGTAGTACTCTATATTAGCTACTTCTATTACCAATTCGGCTAA	MDFLTFITSRDVLFWAFMFLAIVVAYLLSLLRVILVDVKDTKLAYGQHCSNLNLLYKPYKQCLKEAFTHEWKTMVLFVVLYISYFYYQFG	hypothetical protein ACP1_0022 [Aeromonas phage ACP1]				WZX10311.1			hypothetical protein
188	217	+	177632	178282	ATGAGTAAATTGGTTCTTGCATTCGACCTAGATGACACAATCACCCAAACTGGCCTCTTTATTAACAAAAAGATCAAAGAGTTCTTCCAGCTTAATGACATGAAAGAAGAACTGGAATATGTTCTTGCTAATGAAACAAATGTTTCTACTATGTTGTATCCAGATTGGATTAAGAAACATGTGGATAAAGAAATTATTGGCCCAGGTCTTTATATGCTGGAAGCTGGTAAAACAGCTTTGTGTTCTGCTTTCTCCATTGGTACTTTGGAAGCTCTGTTGGAACATCACGGTGATGATATCATCGTAACAGTTTGTTCACATCGTGGGTTCCATCCATATGGTGAAGTATATTCACGTCAGTGGCTGGAAGAGAATGATCTTCTTCATCTTTTCGATGAA…	MSKLVLAFDLDDTITQTGLFINKKIKEFFQLNDMKEELEYVLANETNVSTMLYPDWIKKHVDKEIIGPGLYMLEAGKTALCSAFSIGTLEALLEHHGDDIIVTVCSHRGFHPYGEVYSRQWLEENDLLHLFDEIHMLDSSVQPDKVAFLKETYPDHEILLVDDNPMSKHLGEVIPHHEEILIYDEEHKLPAYVNQTRYQSPKQFSRLIMDRLERLL	hypothetical protein ACP1_0023 [Aeromonas phage ACP1]				WZX10312.1			hypothetical protein
189	164	+	178295	178786	ATGGAACTTAAATTCCTTTCCGTTAATCTTAATACTATTAATCAAGTATTAAGTGAAAAACAGATTGCCAAAGTAATCGAATTACAAAACAATCTGATTAAGTGGGAAATTGAAAATAAGAAGTTTCTATGTGATCAAGAAACCTTATCTCCTTTATCAACTGATATTAGCGGGTTGCTAAGACACGAGTCTCAAGTACTGTATGTCGCAATGAACCCAATTAATAATCTACCTGTAGCAATTACTGTAGCTGAACCACATCCTGAGAATCCACTTATCTGTGGATTGATGTCAGTCTGTGTTGAGCCTATGTACAAACGGGAAGGAATTGGTTCTCAGCTGATGAGTAAAATTAAGGAAGATCTTTCTAATAATGGATTTAAGGAAATTGTTTTGTTT…	MELKFLSVNLNTINQVLSEKQIAKVIELQNNLIKWEIENKKFLCDQETLSPLSTDISGLLRHESQVLYVAMNPINNLPVAITVAEPHPENPLICGLMSVCVEPMYKREGIGSQLMSKIKEDLSNNGFKEIVLFLDFRSPEALGFYTSLGFSTYFCKCFFRDLR	putative acetyltransferase [Aeromonas phage ACP1]	0.96	1e-102	0.9427	WZX10313.1			putative acetyltransferase	AMG
190	175	+	178783	179307	ATGACTTGTCAGGTATCAATGATTTTTGCTAGTGATGAGCAATACGCAATTGGTTATCAGAACGGATTACCTTGGAAAGGTTATCCTGAGGACATGGAGTGGTTTAAGCAGAACACTATGGGTAAAGTCGTAGTTATGGGAAGACGAACATACGAGTCTCTCCCAGCGCGATTTAGACCGCTTCCTGGACGCACTAATGTGGTTCTCACTTCTAACACTGAAACCTTTATTGATGCGATTGTTTCACCATCCGTAGAAGCTGTGTTGGAACGCTTTAAAGATGAGAAAGAAATCGTAGTTATTGGTGGGGGTGAGGTCTACAAGTCTTTTGCTCCTTATATTACAAAGGTTTATCAAACTAATATTCCCCACAGTCACGATAATGATATTAGAATGGAA…	MTCQVSMIFASDEQYAIGYQNGLPWKGYPEDMEWFKQNTMGKVVVMGRRTYESLPARFRPLPGRTNVVLTSNTETFIDAIVSPSVEAVLERFKDEKEIVVIGGGEVYKSFAPYITKVYQTNIPHSHDNDIRMEVECHDWDLVYHDSRLGEYRPTFQIFEKMDSNDELEINIRKY	putative dihydrofolate reductase [Aeromonas phage ACP1]	0.97	2e-120	0.9881	WZX10314.1	Key enzyme in folate metabolism. Catalyzes an essential reaction for de novo glycine and purine synthesis, and for DNA precursor synthesis	2.74e-29	putative dihydrofolate reductase	DNA metabolism,replication and repair
191	246	+	179374	180111	ATGAGTGAAGAACAGAAAGTTGTAGAAGAAAATAAAGTAGAAAGGAAACCATGGGGAGCGTATACTCTGTTTGGTGAATTGGACTTTGAAGGTGCTGACGATTTTAATTCACTAATGCAATCAAAGTCTCCTTCATTACCCATGATACTGTTAGTTAGATCAGGGGGTGGTTCAGGCCTACCGGCAACTATTATCGCGGACACACTTAACGCCCATCACTGCAAGAAAGTTATTATAGGGTTGTCTATGGTTTGTTCCGCAGCATGGGCTATTTTTACCCCTTCGCAAGCATTGAGACTTTGTTACAGAACCAGTTTGTTCATGCAGCATCAGGCATCGTACAACATTCAAGCCGTTTCCCGTGACGAAGCTAATATGACAATGGGTGTCCAAAACCAC…	MSEEQKVVEENKVERKPWGAYTLFGELDFEGADDFNSLMQSKSPSLPMILLVRSGGGSGLPATIIADTLNAHHCKKVIIGLSMVCSAAWAIFTPSQALRLCYRTSLFMQHQASYNIQAVSRDEANMTMGVQNHITTTMDNMFKEGFGIDDKVLQKLIAKESWISSSEALFFGDRGIVDGIIAKELRTEDYIVLTREGYKRIDVNDVYNSGLLKQQPLLTEEECKEFGLKQHVPVPVGLKFPKAFA	putative ATP-dependent Clp protease proteolytic subunit [Aeromonas phage AVP1]	1	3e-174	0.951	WAX22200.1	Clp protease	6.06e-07	putative ATP-dependent Clp protease proteolytic subunit	Virion assembly
192	518	+	180164	181717	ATGTCTATTTTGACCGAACAAACATTTACCAATAAAGAAGAAACCAGAAAGATCATTGATGAAGTAATTGAACATGCTTTTCAGTCGGTTTGTGGAACACTTGGCCCAAACGGAAGCTATGCTGTTATCAATCAGCTCAATAAACCGAAGCTCACTAAAGATGGCGTATCGGTCGCTAAGGCACTGGACTTCAACGAAGCTCGTCGTAATCTCATCGCTGATGTGATCAAAGAACCTTCTATCAAAACCGATCTGGAAGTCGGTGACGGTACCACTACTACTGTGTTCCTGACTTACAATCTTTACAAAATGTTTAAAAACAAAATGGGTTTCACTCAAACTCGTTTTGTGGACAAACTGGTTAAAGAAGCGATAGAAGAGATCAATAAACTGATCATC…	MSILTEQTFTNKEETRKIIDEVIEHAFQSVCGTLGPNGSYAVINQLNKPKLTKDGVSVAKALDFNEARRNLIADVIKEPSIKTDLEVGDGTTTTVFLTYNLYKMFKNKMGFTQTRFVDKLVKEAIEEINKLIIPGDIHSDTFRKMLMTTSNYESEIVDKVLEIYQTHDNPNIRLENCPTLPADQIVETKEILFPGNYGKDIFTPPHPGILNVPLEAMCPVVIIDGVVNMIAVNKLVATFTGYKNVVMFARSFEPIALSALQSINGQGTTKFIPFKVEAAGSLGSNILSELGKLVGVTPVVGVEEIYERETVELATSSFILTTQGVMFTKEDPAISKVAEEILSELVPRYEKMNAIDKQTPIGLSLFTRISRLRANNVTIKVTGTVPSEATERYYRYEDA…	putative chaperonin GroEL [Aeromonas phage AVP1]	1	0	0.9749	WAX22201.1	TCP-1/cpn60 chaperonin family	1.3e-43	putative chaperonin GroEL	Virion assembly
193	84	+	181797	182048	ATGAATATAGCGGCAAGGCGTAGAGCTAACTTATTGAGCAATACTAATCTGATACTAATGGTTAGTTTAGTCTTTATAGCAGGCATAATGACATTAGTTAAAAGCGATCACTTTGGTTTATTTTTATTTGTTTTTACTTTAATCAGAGTTGGTCAAATGCTTTTTACTGATATCCGTTGGGTAATAAGTCCTATGACAATGTTCATCATTGTCTGTGCAGCAATAGGGAATGTTATCGGATATCTTCTTTAA	MNIAARRRANLLSNTNLILMVSLVFIAGIMTLVKSDHFGLFLFVFTLIRVGQMLFTDIRWVISPMTMFIIVCAAIGNVIGYLL	hypothetical protein PQC65_gp224 [Aeromonas phage pAEv1810]				YP_010675137.1			hypothetical protein
194	93	+	182061	182339	ATGAACTGTATCGTAGAATTGAAAACTATTAAAAACGATTTCTTTAATTGGTTAGAAAACAATCTATTAAACTTTATATTCACAGTTATAGCAGCTGGATTAGTTGGCATTTTAGCCTACTATTATGTTCCTTATCACATCGGAACTGTCTACGGACCTTTCTCAATAGTAGCTTTAGTTATTCAAGGATATAAGTCTAATTATATATTTCATCCACTAATGTTTCTTATTTGGATAATCGCGGTAATTTGCGAAGTTACTAGAATCTTTATTATTTAG	MNCIVELKTIKNDFFNWLENNLLNFIFTVIAAGLVGILAYYYVPYHIGTVYGPFSIVALVIQGYKSNYIFHPLMFLIWIIAVICEVTRIFII	hypothetical protein ACP1_0029 [Aeromonas phage ACP1]				WZX10318.1			hypothetical protein
195	225	+	182367	183041	ATGGCAAAGAAGCTTTATTTACACTACGGCCCTATGAACAGTTCTAAAACTGCTAGTTTGATTATGACTCATTTCAATTATCGGGAACAGGGTCAGAACCCGATGATTCTAAAACCTAGTATTGATAACCGAGAAGGTACTGAACCTCTAGTAAAGTGCCGTGCTGGTTTATCAGCTAGTGCTACTATCTTCGCTCAAACAGATAACTTGTTCTTCCTAGCAGCTCGACTCGCCGGTGCTAAAGACACTGATTTCAATCGATATAACAAATTTGAAACCGAGATTGAGTCTGAGCATGAGCAAAAGGTTCGGTTTGGTAAAAGCTTTGATAAAACAGTTGATTGTTTCCTAGTTGATGAAATTCAATTCCTTACCTTGGAACAAGTTAAACAACTCACC…	MAKKLYLHYGPMNSSKTASLIMTHFNYREQGQNPMILKPSIDNREGTEPLVKCRAGLSASATIFAQTDNLFFLAARLAGAKDTDFNRYNKFETEIESEHEQKVRFGKSFDKTVDCFLVDEIQFLTLEQVKQLTDIADYLDIPVMCFGLRNDFQSNPFPASAYLQANAEELKETKGMCFCKRKATHVLRVDDEGNVIKEGEQICVGGEDRYLSVCRFHYKAGIYR	putative thymidine kinase [Aeromonas phage AVP1]	1	4e-162	0.9688	WAX22204.1	thymidine kinase	3.63e-51	putative thymidine kinase	DNA metabolism,replication and repair
196	142	+	183145	183570	ATGAACACTGTAAACACTGAAGCTCTGAAAGCCGCTGTAAACACTTCCTCTATCCTGGGTCAAATGGATCTCGAACAGAACTCCTTTGCACAGATGGTAGAAGTAAGCAAAAACGAAGCTATCCTGGGTGAGAACACCAATATCGCAGCTGCGCTGCTTGGGGTTGGTTTGGCTGTTGGTCTGGAATTGGTTTCCACCAATGGTAACAAACTCTCTGCCACTGTAGCTGCTGTAACTGGTGGTGCAGTTGTATATGCTGCCAAAGATGCACTGCGCGGTTATCAGTCTACCGGCACTGCGGTTGTGTCCGGCCTGGTAGCTTACAAACTGTCAGCCATTGCTGGGAGAACAATTTCAAGCTACTTTCCAACTGTTAACACAGTAGAACGTGTCATCGAA…	MNTVNTEALKAAVNTSSILGQMDLEQNSFAQMVEVSKNEAILGENTNIAAALLGVGLAVGLELVSTNGNKLSATVAAVTGGAVVYAAKDALRGYQSTGTAVVSGLVAYKLSAIAGRTISSYFPTVNTVERVIEVPVQVNAE	hypothetical protein PQC65_gp227 [Aeromonas phage pAEv1810]				YP_010675140.1			hypothetical protein
197	266	+	183694	184491	ATGGCTCAGCTTATTGATCCTCGTCAGTACTTTCTGAACATTATTGCTAAATCCCGTTTGGCTAGTGCACAACAAACAGGTGTACAACTTCAAATGGACATCGCTAAAGGTCGTTACGAAGATCTGGATATCAGTGAAGTTGTATTTGGTGAAGAACAGTTTGATCAAGAAACTGGTGAGTGGAAAGTAGACATCGCTTGTAAAGGCCGTAGCTACATGCTAGAAGGTGTTAAATATCGCTCCGGTACTCTGGCTCCTATGATCAAAGCAAACGCTGTAGAAGCAGCTGGAGAGCTTCTGGAGATCACTACTCCAGGTTTCTATCTGTTTAATGATCAACTCTATCTCCTTGCTCACAAGACTATGGAAGTTTCTGAGCTACTCGCCTGGACTGGCTAT…	MAQLIDPRQYFLNIIAKSRLASAQQTGVQLQMDIAKGRYEDLDISEVVFGEEQFDQETGEWKVDIACKGRSYMLEGVKYRSGTLAPMIKANAVEAAGELLEITTPGFYLFNDQLYLLAHKTMEVSELLAWTGYEITEKHYSVVEHEQRDEVTKADAEIDVEYSFLKGKLFVTYIDSIPSTPAIDLETVGMNHDIAKLEEVQLEHKVETDGEEQSVTEEVVQDEVVSEEPVTETDTSVAEAEPVQEEEIQAPVQQVQENRKGNKRR	hypothetical protein PQC65_gp228 [Aeromonas phage pAEv1810]				YP_010675141.1			hypothetical protein
198	222	+	184659	185324	ATGATTATGATAAATGAGAAAACAATTGCAAATGTTTTAGCTTTAAGTATTAGTCAAGTAGAATATAAAGACGACCCACGTTTATACCTCTATGAAGTTAATCAAGTTCTTAATCGTTATAAAACGAATCTGTATAAACTAATGGATGAGTCAAAATCCAATATTGATCCAGCTACTGTTATTCAGTTTGTACTTCGTAGTTCTGTCGATATTAGTGGTCAGGGTAATGTTGTTAACCTGGTCAGAAAGAACAGTACAATGTTGAAAGTTTATGGCACCCGCGCATACGGTCCGGAAGTATATGTGGAATATGAACCGTTCCAATGTGCTATTGACATTACAGATAAGTTTCATTCAGAAGCTTTGGCACAGATTCGTGACGATCTATTCTTAAGAGAA…	MIMINEKTIANVLALSISQVEYKDDPRLYLYEVNQVLNRYKTNLYKLMDESKSNIDPATVIQFVLRSSVDISGQGNVVNLVRKNSTMLKVYGTRAYGPEVYVEYEPFQCAIDITDKFHSEALAQIRDDLFLRETGNEKRPAWHTCNTTMLEHPDILESRMSIGFQLIKSGHTDGCLSILMSGIIYPEELEKGRVRCPMQFDPGEPKRNQKQRKPDAYYLTA	hypothetical protein PQC65_gp229 [Aeromonas phage pAEv1810]				YP_010675142.1			hypothetical protein
199	196	+	185352	185939	ATGAAGCAAGATGTTTCTATTAAGAATACTATTACTGAATTGAGCACTGAGAACTCTGGCTTTTACGGCGTTAGATTTGGTGCTTTGGGAGAACCCTATATAACGTTTTATAAGGATCGATTTAACGTATTATGTTTCGATGCTAAAACTTGTAGTAAGGTATTTGGGTTTATTCATCGCACTACGGCAATTACAATTGAGATCTCTTGTCAAACTCTGAAAGTTAACTTCTTTTCTAAAGGGTCTGAACAAGGAATAAGTTTTGCAATTGTTATTAATGAGACTGATTACACAACACGTCATATGAGCGCTTCAGACGTTCTTATTTTGATTAAGAGGGAATTGATATCTAACTGCATGGATAAGCTGTTAGAACTTCCCTCACGGCGTCGTAAGGCG…	MKQDVSIKNTITELSTENSGFYGVRFGALGEPYITFYKDRFNVLCFDAKTCSKVFGFIHRTTAITIEISCQTLKVNFFSKGSEQGISFAIVINETDYTTRHMSASDVLILIKRELISNCMDKLLELPSRRRKALCSMLWLINDEHVTKYKIGPRYKLVKHRGRLRLLFGDSIASDVNCMEELTKDMFVHQYPACV	hypothetical protein PQC65_gp230 [Aeromonas phage pAEv1810]				YP_010675143.1			hypothetical protein
200	212	-	186624	185989	ATGAATAACATTCCATCTATCCGTTCAGCTGGTAAATTTGTTGCTAATGTTCCTTATGATAAAGTTGTTAATCCAGAAGTTTTCTATACAGTGGAAGCTGTCAGAACTCTTCCTGAGATGCAAGCTTTAAACATAGATCTTTTCACTACTGTGTTCCAGCCGGCTGGGTACACCACTGAACAAACACAGCAAGAGATCCAAACTGCTATTGACAACAAAGCAGTTGTAGTTTCTTTAACTAGTAGAGGAAGAGGTCCAGTATACGTACTCTCTACCTTTCTTAAAAGTATCCCTCTTTTAGATGGTGTTATTTACGAGAACCTAGCTTTGATCGTAAGCTTAGGTGCTTGTCCTCCTTCTATGAAAGATCGACTTAATGTAGCTATAGAACATATCAAT…	MNNIPSIRSAGKFVANVPYDKVVNPEVFYTVEAVRTLPEMQALNIDLFTTVFQPAGYTTEQTQQEIQTAIDNKAVVVSLTSRGRGPVYVLSTFLKSIPLLDGVIYENLALIVSLGACPPSMKDRLNVAIEHINNYIKESVGIKEPNTTLGTIPTRGYVSRETAENWERSRQLQITEEPSDTIKLAEANKTISELQIYIKELEATITGQTNP	hypothetical protein ACP1_0035 [Aeromonas phage ACP1]				WZX10324.1			hypothetical protein
201	445	-	187951	186617	ATGTCAACTCTTTTTAGCTGTTTTACCACTATTACTGAACTGGTACTCAATGGTTCAACATCTCCACTTGGAGAGTTGACCAACGAGACCAAAACCTATGCTAAGTCTCCGGATTACTACTACTTGAATAATCAACCTTGTCAACTGGTAGGTTTCCGAGGTGTTAACCAAGCAAATCCAGATGTTCGTTATGAGAAAATTCCTAGCACTCACGCTACCCCTGTGTTGACAATGATTAATTGGCTCTATGAAGAAGCCAAGAAAGGAAACTTGTCTGAAAACTCACAAGCGTGTTTGCAGGCTCTACAAACGAACTATACTCAGGGTTGGGTGTGGAAAGATGTGGCTAAGATGGTAACTAACAACGCCATCTGGTTACCCTCAAGTATCAGCTTCACT…	MSTLFSCFTTITELVLNGSTSPLGELTNETKTYAKSPDYYYLNNQPCQLVGFRGVNQANPDVRYEKIPSTHATPVLTMINWLYEEAKKGNLSENSQACLQALQTNYTQGWVWKDVAKMVTNNAIWLPSSISFTYEVGGVIHEFKIWFANSSFESEFPYREIYVIHSLPIGGIDYFAEHNYKEVQNRLAEETTDKIEQRVYDLVGSQDPYTRRIVLPFDVYDLINKPQKKTAYWTVIYYGNPNDAEEETYEEIRKQILANSVHPETKWEEVIPDLFNPLEFVVVPYWNELSLINETALGSTYSPIFTYQGGDVLPKKYADFYPQSDIIKSLQIVPHLYKSAKLGVVGKPTNSDGRILLTNIFSDYQLIPSSDSQAGMMSKETALLIKDLEALLAAGEVVT…	hypothetical protein ACP1_0036 [Aeromonas phage ACP1]				WZX10325.1			hypothetical protein
202	75	+	188195	188419	ATGGAACAGTCGATCAGGAAGATTGACGTACATCTTGTTCAACAACAGGAGAACATCAATGACCTGTTTCGTATTAACAGTGAACAACACAAAGCAAGTGTTAGACTTACGTCTGAGAACATTGAGTTGAAAAACGACGTGTTCACACTGCTTCGTAAGAACAAAGAACTCAACCAAGAAGTAAAAAAGCTAAAGGAAGAGTTACTCACTCAAACCAAAACTTAA	MEQSIRKIDVHLVQQQENINDLFRINSEQHKASVRLTSENIELKNDVFTLLRKNKELNQEVKKLKEELLTQTKT	hypothetical protein AVP1_0101 [Aeromonas phage AVP1]				WAX22211.1			hypothetical protein
203	475	+	188486	189910	ATGAATATCGTTTATTATCTTGTCAGCTCATTAGTAAAAGATAAAAACGTAGGACTCTCTGGTGGTCATGGTTATACCTACGATCAAACTAAAGAGAGTTCCCGTAAGCTGATAAAAGACACTCCATCCGGTTACGGTTACTTTGTGAATGGGAGTTATCAAAGTATCCCCGTTGAACAAGTAATGATATTGAATGGTCGTGGTCTTCGACAGGAGACTGATGTAGATGCGTTCTTAGCACATTTGATTGATCTGCTGGAATATGCAGAACGAGAAAACGCTGAGAAAGTATTGATCATTCACGATAGTGTCAATGGTCAGAAACTCTTGGAAAATAATAAAGTATCTGAAAAGTTTGCTGATAATAACTATGTAAAGAGAGCGCGGGAACTTTACGGC…	MNIVYYLVSSLVKDKNVGLSGGHGYTYDQTKESSRKLIKDTPSGYGYFVNGSYQSIPVEQVMILNGRGLRQETDVDAFLAHLIDLLEYAERENAEKVLIIHDSVNGQKLLENNKVSEKFADNNYVKRARELYGKLKGKIIFDLEYYAKGGEGPKQAHKQMELAQAMLELPIGEPVSIDIVTVKEYKNPENDFNKVVTASRWFFNTGDKSEFYNIDENGYRRYEFGRIDPQKAYYGKATPDVFYSALFTKTPIVILDKLYDFCKAVKPNPLNLLAAADVGMVKSKEISRVIDTIPGTLTKNDLKASMSIAGVTDPVLVNFIDPPGLSYRIKDFQYKLKMLHSYFMRRDENNQFQKQHFLDITDKFFEQDAKGKWKIHSDFTNNTLTVPIMIDAPGCVKQV…	ribonuclease [Aeromonas phage pAEv1810]	1	0	0.9937	YP_010675147.1	RNase H	1.48e-06	RNase H	DNA metabolism,replication and repair
204	311	-	190904	189972	ATGAACGTGTTTGTTTCTGATGTAGAACATTTCCAAAGTCTGCTGGCCGGTTTTGAATCACTTGATAACGATATCAATGCTAAAGATGGTGACGCAGCTTACACCCGCACTTGCTTGTCTTTGAACGGTGTTTCCTTTAACCAGTACGCTGGTAATGAAGGTTTCGTTCAGACCATCAAAGATGGTGCTGTTAAGTTCTACGAGATGATTAAATCTTGGCTCAAATCTGTTAAAGAGTTTTTCTTTGGGGCGGCTGGTACTAAGCAAGATCAACAAGTAAGTAAAACTGTAAAAGCAGCTAATGAGCTTCCTGGTAAGATTAATAAAGCTCTGAGTGCAATGTCTCCGGAAGAACGTGAGAAAGCAGAAGCTAAACTGAAAACTCACGTTGCTAAACTC…	MNVFVSDVEHFQSLLAGFESLDNDINAKDGDAAYTRTCLSLNGVSFNQYAGNEGFVQTIKDGAVKFYEMIKSWLKSVKEFFFGAAGTKQDQQVSKTVKAANELPGKINKALSAMSPEEREKAEAKLKTHVAKLDPETVVHTVGLRKMNDVYLIDKDSLMKDIKATAEKIKADFPDLSSDLSKINTLYQDMGKLVGKKVEADVKSLTEAATLCAKIAELRSAFKSLQAKVTPALEKSNEQTKKLAEGKAENEQDHRYSKKVTNYLANLSSHTANCIKSCNKTIGKIAEIFGSISLAVLSEDQSVFDTVMTQ	hypothetical protein AVP1_0103 [Aeromonas phage AVP1]				WAX22213.1			hypothetical protein
205	709	-	193043	190917	ATGTTAACTGGCTACTTTACACTCAGCCCAAAGGTAGAGCAAGTAGGTTCTTTTTACGTTGTTACTGGTATTAGTACGAAGTCCCTAGAGCAGGACTTGAAAAATAACTTTGGCACAAGTGTTATTTTCAATCGTCTTATTACCAGGATTAATGCAAGATCATTTAAAATACATAAGTTCTTTATGGTGGAACTTGCTTGGATTTTAGATCATCTCACTAACCAAAAGAATAAACGTACAGTAGATCGTTATTATGTCGGACTGTTCCGTTATAAACAATTGTACGATGAAGTCAAAACCAAAACATGGCTGGAAACTACATATCAAACTTTTCCAAGTTATCCTGTTGATGAAGCTCTTAAAGAGTTTACGTTAAAACCATTCCAAGATCAGAGGGAT…	MLTGYFTLSPKVEQVGSFYVVTGISTKSLEQDLKNNFGTSVIFNRLITRINARSFKIHKFFMVELAWILDHLTNQKNKRTVDRYYVGLFRYKQLYDEVKTKTWLETTYQTFPSYPVDEALKEFTLKPFQDQRDFLEDYSRIKYGFQLRGCLLDAAVGSGKTVCSLIWSKMISKGKLFVIVPKGLVYSPWVNEINNVYKKPPKVWTSLDGTNILNHVDAEIFIIHKEPIRTESWELAIKTITKNGQLPAKVIVDECHNYNEHSSQQTKGLIDFCSHPYISDVLFMSGTPIKAQGKETYALFTIIDKFFDKNVRDNFLKMYGRDNTFLNEMLAHRLGRIKYTIPAITTMEVPPEPEVIKVSFPGAEAFTLNNIRTDMLTYITERVKFYKERMSTYKEDWLI…	putative DNA helicase [Aeromonas phage AVP1]	1	0	0.9605	WAX22214.1	Type III restriction enzyme, res subunit	5.73e-88	putative DNA helicase	DNA metabolism,replication and repair
206	360	+	193057	194136	ATGCAAAATTTTAATTCGGATAAATTTGTTAGTTTTCTTCACTTCGCTAACTTTGTACTCCCTGAAGAAGGCATTATGGAGCTAGATGAAGATACCGTAAACGAAGTAATCAAAATATCTCTTGGTGAACATCTCTTTACTGTTACTAGAAAGTTCTGGAATAAGTTTTGTAAAATTGTTGAAAAAGAAGAGTTAGGTGAACTACTTCAGATGCTGGAAGAAGTTGATGGACCATTTAAGTATTCTACTAAACCTAGTGTAGATGATTTCTTACCTAACTTAGCTGAAGATCTAAAAGAACTTCCTGATAATGTTAAAGACGTTATTCAACAACGTATTTCCGGTATTGTTAATATCACTGGTATTCAGATTCGTCGTTTGGCAGAGATCATTAACAAA…	MQNFNSDKFVSFLHFANFVLPEEGIMELDEDTVNEVIKISLGEHLFTVTRKFWNKFCKIVEKEELGELLQMLEEVDGPFKYSTKPSVDDFLPNLAEDLKELPDNVKDVIQQRISGIVNITGIQIRRLAEIINKRIEDVSRDVNIIKDFDAFLTLDVTYEKGFKLFLCFDKINPIFDEPTDIQILRTPMSNEDIKLYIGDDYKEIRRLFTLIEEGVNSLLECKAVSFSSLAKDFAISLVNGSIVQHLLQITPVFISFGGVDNWRLFGDLTPNSTVCHKLLDQELEYIVKYLKEIPLEEGVDYYAVDINHLTVYGRNNLNKTVSGPHSKHSDHLSLRYNDGFFNLLLLRLKQSDNKICFSY	hypothetical protein AVP1_0105 [Aeromonas phage AVP1]				WAX22215.1			hypothetical protein
207	258	-	194953	194180	ATGACTACTCGTATTTTTGATCTTGATCAGATCACTGGAAATGAAGCACTTACCGTTGGTGAGCGCATTTCATCTCTGTATAAAGAATTTTCTTTAGGTATTGATAAGTTCAATGCCAAACATTTTAATAAGTCCATTCATACTGTTAAAACTGATCCAAGTGTTTGGTTGAAAAGTAATAAAACTTATTTCGATGTCTCGTTCAAACATATCCAATCCCCAGTTTTCTTTAACCCAGCACAGATGAGTTTCAAAGAGTACACTATTTTGTTACTCCAATCTATCGGTGCTATGAAACTGGTTATGACTCAAGCTGAAGATCTTTATCGAGCACTAAAGAATACTGCCGCCACCGGTAAGGTTCCTTTTAGTATTCGCAATGGTGATCACTTGGTTCTA…	MTTRIFDLDQITGNEALTVGERISSLYKEFSLGIDKFNAKHFNKSIHTVKTDPSVWLKSNKTYFDVSFKHIQSPVFFNPAQMSFKEYTILLLQSIGAMKLVMTQAEDLYRALKNTAATGKVPFSIRNGDHLVLISELREKIEQLKESKVFTRPVSELYTNWSEVGDVIKYFNKEVVTLKSRDAEVLAKQADQVVEIVKLVKRKVDSNEIILSPADFALLNESIQFLSDNMTFIGYSFTLLAEVTRVLNIHSEELVKL	hypothetical protein AVP1_0106 [Aeromonas phage AVP1]				WAX22216.1			hypothetical protein
208	489	+	195011	196477	ATGCTTTCTGCTTTGAGTTTCATTAAAGATTACGGTGCTGAATCTAATCTACAAATTGGCTTAAACGTTTCTCCAATTTTTGATATGCAAACTACCAACATGATCAAGGGTGAAGATGATGTTTGGTATATGAATGGTGGGTTGATGCCGATCAATGCATTGGCTGGTGGTAACAACACCCAGAAGACTGGTCGATTGGTTAAAGACTGCGCTGCGCTACTTCACCGATTTCGTCATGCAACCATTCTTTACGGCGACACTGAATCCACCTTGGATGTTAACCGTCTTGCTGAAGAAGTAAACCGCTTGTATGGTATTGAAAACTACTTCGAAGATTATATCGAGGATAAGCGTTTCTTCTACATGCCAAACTCTGCCGGTATTGACGGTACTGAGCTT…	MLSALSFIKDYGAESNLQIGLNVSPIFDMQTTNMIKGEDDVWYMNGGLMPINALAGGNNTQKTGRLVKDCAALLHRFRHATILYGDTESTLDVNRLAEEVNRLYGIENYFEDYIEDKRFFYMPNSAGIDGTELHNKVLDIYKRIQTLSESKDKTEQEAYKELFMDTPWTSKKTGKRIQVQHPILFICDSISEVMFDKLMFKQFDEGDMDEGGKKRTRDMEIGNLRRILMTDVCILGPRVGIRSYWIAQSADVINMDGKPKEKDSTFLRHNKKLSAPKAMLKLPHIGVEIIKGTVLKQTDHSVTYPRGKESQIEVNAKSNPDLVEYFTTVFRNKSGSSGGDISFIGSQELGIQEGMSMYHMLKEAKYFGLTGSAVRHACALYPECSLMRTTVRDLVEGET…	UvsX-like recombinase [Aeromonas phage pAEv1810]	1	0	0.9939	YP_010675152.1			UvsX-like recombinase	DNA metabolism,replication and repair
209	118	+	196480	196833	ATGCTTCACGACTATTCTGTATTGGTATTGGTAGAACCGGATTTCAACTTCAAAGCGAAAGATGTCGAAACTTATCTAGCTAAACTTAAAACGTTTCTGTTAAAACGCGCCGGCGATATTAATCTGCGTGTAGTAACAGTAGAAGGTAAGTATGGTATTCCTGGTGTAGAAGTTATGCCAACCGATAATCGAAATAAGACTGCTTTCATTAAAGCTGTCGAAGATTATTTGGGACAACTCAATGAGATTGTCGTAATTGCTAACTTCCAGAAAGAACCTTATTTAGATGCAGTTAGTATTAAAGCATCAGAAGCATCTAAGACATTCACTGTTTACGGTTACGAGACCAAGTAA	MLHDYSVLVLVEPDFNFKAKDVETYLAKLKTFLLKRAGDINLRVVTVEGKYGIPGVEVMPTDNRNKTAFIKAVEDYLGQLNEIVVIANFQKEPYLDAVSIKASEASKTFTVYGYETK	hypothetical protein PQC65_gp240 [Aeromonas phage pAEv1810]				YP_010675153.1			hypothetical protein
210	226	+	196834	197511	ATGAAACATCGTAGCGAAATTGAAGAAGAGATTCTGACATTCGCAAAGCGCATGACACCAGGTGGCGGAAGCCACCTGGTTTATAAAGCTCTGTTTAAGAAAATGAACGATGAGCAATTTAAAGCGTTTTGGAATGGAATTTGTGACAGTAACTTTATTCCTGTCTTTGTGAATAACTTTGACAATAAGGAGATGATTGATTACGATGATGTTTGTTTGTTCGCAAAAGAACTAAACATTCCATTGGAGCAGCAGCTCGTTATTACTGATCCTGATTCTGGTTTGGAGTATACCACTCCTGAGACGGCTATTGTAGGTTACGCAGAGATGCGTAAACAACGTCAGTTGCAAGCTAAGAAGTTTGGTGCTAGTAAGAACGACCATGAGACAGAAGACCTT…	MKHRSEIEEEILTFAKRMTPGGGSHLVYKALFKKMNDEQFKAFWNGICDSNFIPVFVNNFDNKEMIDYDDVCLFAKELNIPLEQQLVITDPDSGLEYTTPETAIVGYAEMRKQRQLQAKKFGASKNDHETEDLTGQPTGDSKAGGISSPEIRVLLSLGLKTTAKELFDVRGGDVKAYRAYKSDILTSGETTTQSSLQRGSGVKSLQTAHFLLRGRMLDNNLNAKG	hypothetical protein PQC64_gp047 [Aeromonas phage PS1]				YP_010674882.1			hypothetical protein
211	151	+	197514	197966	ATGGATCAACTACCTATCCCAGGTCAACTTGTTGATCCTGTTGAAGCTCTGCTAGGGGATATTGTTGAAGAAGCAATGATTGAGATTATTGCTAATAAAGACAGTTCTCTATTTTGGACCAAACTCAAAGATCATCTTTATGACACCGCTTTAATTTCGTTTGAAGAAAACTATAATAATCTAATTGCTGACTTGGGACAAACCCCAGATGCATTTGATTATTTTGTTAGATTTGTTCAACGTGTATTAGCTAAACCTTACTGTACAGAAGCTTTGCGTAAAGTAGAGTCAACTAGAGAGTTGGTTAACAAAACAACAGGGTTAGATAACATGTTGGTTATTACTACCGATAATAAAGATCAAGTTAAACCTATCTGTTATATGCTCGCTGTGTACGCC…	MDQLPIPGQLVDPVEALLGDIVEEAMIEIIANKDSSLFWTKLKDHLYDTALISFEENYNNLIADLGQTPDAFDYFVRFVQRVLAKPYCTEALRKVESTRELVNKTTGLDNMLVITTDNKDQVKPICYMLAVYAPITMYRINVIGVDKGEE	hypothetical protein PQC64_gp046 [Aeromonas phage PS1]				YP_010674883.1			hypothetical protein
212	243	+	197966	198694	ATGGAAATCCTCGTATACACTGATTTAGACAGCTTATTTGATACACGTCGCGGAATCCTTCACAAACTTGCTTTAGAATCTGGTAATGTTAACTTCAACTGGGACAGTCAATTCTCCCAAATCTACGCTAGGCGAAAGTACGATATCTTTAATCAGCCGGAACTTGGAATTACTCAAGAGAAGTTCGAAGAGAGGTTTGATAAAAGAACTCTTGATGATTTTGCTGACTCAAAGTGCGCTTATGTGCTTCCGAGTAAGCTTATCAATCATATGTTTAATATTGTACGCGAGTTGGAATTTGGTGTAGGTAAGATGTTGTCCATGAGTACGTTCAATGTGACAGTTAACCTATACCCATTCGAGCTCAGTTTAGAACGACAGAAAGCACTGGAAGATACG…	MEILVYTDLDSLFDTRRGILHKLALESGNVNFNWDSQFSQIYARRKYDIFNQPELGITQEKFEERFDKRTLDDFADSKCAYVLPSKLINHMFNIVRELEFGVGKMLSMSTFNVTVNLYPFELSLERQKALEDTLRGAVKFNIGINFVNIPYDDQRAKYLNSFQYVFKYDLFLSKHMKNYWSDYGTCQPSNVKFIVPDVLAKQTELPEGMDAESPRSLISKLNISLGGKTTFVAIDKTIYDYR	hypothetical protein AVP1_0111 [Aeromonas phage AVP1]				WAX22221.1			hypothetical protein
213	173	-	199273	198755	ATGTACGAAAATGAAACCATGGGTCATAATAAACCTAATGTAGAACAAACTTACAAGACTAGCTCAGAACTGATAACAAGTATCAATTTAATATTAAATAAAGGCGATCATCAAGACGTTAATAATGAGTTATTAGATCATCTTAGTAAATATAGGACGTTACTACTAGATACTGCAACGCTAGCTTATATCAGTAAACCAGGTAATAGTAAGTTGTTAGATTCTATTTCCACAATAATTGCACAACTAGAGAAAAACGTTAGAGAAAACAGAAAAGAAAAGGCCAAAGCAAAAGAGATGGAAgACAACAAGACTTCCTTTGCAGCTTTTGTTAACGCTCTTAATGAAGTAGCTAATGGTAAACTTGTAATTCCCAACTATGGCGACATGGGTATTATT…	MYENETMGHNKPNVEQTYKTSSELITSINLILNKGDHQDVNNELLDHLSKYRTLLLDTATLAYISKPGNSKLLDSISTIIAQLEKNVRENRKEKAKAKEMEDNKTSFAAFVNALNEVANGKLVIPNYGDMGIILDPLKPVTQLNSETMIRPEELDQGLIVVDAKEIEESFDE	hypothetical protein PQC65_gp244 [Aeromonas phage pAEv1810]				YP_010675157.1			hypothetical protein
214	329	+	199339	200325	ATGTATGAGTTTAAGTTCACAACCCCCATATCTGAAATATTAGGGATTGAATACCTTGATACTGATCGTCGCGATCGTGTATTATTACGCAGCGCTTATATAAAAGAACTCGAGGAAAAGGATCCTGATAAAACAATTATAGTTTGGGATTATCTTGAGTACACATCCGGGAAAATTAAGAGATCTGGTTGTAAAGCTAAAACATGGTGGAGTAAAAATGTTTTAATTTCAAACCATGGATTTTTAGCATACTTTAAAAACGATGGTACTCTTGTTGTGACACCTGGATATAATGCCAGAGGGTATAGAAAAGTCACTTTAAGTAAATTAGATAATCGTCAAGATGTTTATTTACATAGAGCTGTTGCAAGTACGTATATACCGTGTGAAGGTGTTACT…	MYEFKFTTPISEILGIEYLDTDRRDRVLLRSAYIKELEEKDPDKTIIVWDYLEYTSGKIKRSGCKAKTWWSKNVLISNHGFLAYFKNDGTLVVTPGYNARGYRKVTLSKLDNRQDVYLHRAVASTYIPCEGVTESVNHKNGKKSQNNIKNLEWGTEESNSEHAVKTGLVPSYSFMATCILDDENQGKTFKIKTGKTLDKYGIHGSGPSYSLKHNAPVYGCLWKEIEKSDEEFPPPPDWFLKVAGDQSYTRGQPILVTILKGEYKDETFSLFGDKEKIKNGIKPQSIKYWLSIGGVSPDGRFKITSVSRLEANRHPRGAGPDLLNWINS	putative HNH endonuclease [Aeromonas phage CF8]	0.99	2e-28	0.3158	QDB70248.1	HNH endonuclease domain protein	2.54e-10	putative HNH endonuclease	DNA metabolism,replication and repair
215	110	-	200651	200322	ATGTACGATGATGAAATGGAGGATTCAGGAATCCTACCTCCTCCAGTAGAAGGTACTAAGAGTGATGTAATGTTGAAAGATAAGGATGTCCTTATTAGCAACATTAATGCTATCTTGAAGAAAGATCAAAATAGCGAGACAGAAAATGAGCTTATTAATTTAGTTCAAAAGCAACGTACTTTGCTGTTGGACATTGCCACTCAAACTTACATTAGTAAACCATCTAACTGTAAACTACTTGATTCTATCAACACTCTGATCGGTCAATTAGAGAAGTCGGTGCGTGATCTTTGGTTTGGAATTAAAAGATCCAAACCAAAGATATGTTAA	MYDDEMEDSGILPPPVEGTKSDVMLKDKDVLISNINAILKKDQNSETENELINLVQKQRTLLLDIATQTYISKPSNCKLLDSINTLIGQLEKSVRDLWFGIKRSKPKIC	hypothetical protein PQC65_gp244 [Aeromonas phage pAEv1810]				YP_010675157.1			hypothetical protein
216	183	+	200756	201304	ATGTTCTTTAAGAAGTTGCTTGCTAAGATACCATTTATTCGTAAAAGAATGATTAAATCAATTAGAACTAAACTAACTGAGATCTTAGAAGACTTTGATTCTGGAGCATTTAACGATATCTACGTTAAAGCTTTACAAAGCATTCTAAAATCGCCTGTAATCGATTTTAACGAAGAGTTGGTACTTGGTTCAATAAATCCCATTAAGACGTTTAGCAATAGCTCAGCGAGTCTTGTATTAAGTATAGAGAAGAAGGAAGTAAAAAAGTCAGTAATGATGAAAAATGGGTCAGTAGCTTTAACCCAGAATACCAGATCGTTCTCTAGATGGTATTCAAATAAAGAAAGTATAGAAACGTTTGTTGGTGTAATTAGTGCATACTTGGAAAAACAAGTTATG…	MFFKKLLAKIPFIRKRMIKSIRTKLTEILEDFDSGAFNDIYVKALQSILKSPVIDFNEELVLGSINPIKTFSNSSASLVLSIEKKEVKKSVMMKNGSVALTQNTRSFSRWYSNKESIETFVGVISAYLEKQVMLMEPVLVNGDKVVEVVMTPDEDEFLDSLLYRLALVDLVNIIDFYLERQV	hypothetical protein AVP1_0113 [Aeromonas phage AVP1]				WAX22223.1			hypothetical protein
217	141	+	201301	201723	ATGAATGACCAAAAGAAAACAAAAACAGTTCCCTTTGGAAAGAATAAAAACTACGTTCCAAAAGAGCAACTAACTGATACCCCGAGTCGAATGTTTAGAGATATCATGGATGTCATGGGAGTCAACGCAGCTAAGTGGAAATCCTACATGGATGAATACTTGCGTTGGATCCACCCAGATGACTCCGGTACACCACTAGAGGTTAAGAAAGCCAGAGGTACTTCTTTAGGTAATGCACAGAGTGCTTACTTCTGTAGTCGTACTTTGAGTTTCAACAAACTCATTACAGGTTTAAAGATTCTTAAACTCAAACGTGTAACTTTCAAGATAGAGTGTGAAACAGAATCAGGAGAAATCTTCGATGTTTCTGAAACTACTATTTTGAGACGTTCGCGTTCA…	MNDQKKTKTVPFGKNKNYVPKEQLTDTPSRMFRDIMDVMGVNAAKWKSYMDEYLRWIHPDDSGTPLEVKKARGTSLGNAQSAYFCSRTLSFNKLITGLKILKLKRVTFKIECETESGEIFDVSETTILRRSRSDVIDDKD	hypothetical protein PQC65_gp246 [Aeromonas phage pAEv1810]				YP_010675159.1			hypothetical protein
218	372	+	201797	202912	ATGAACTTACTTCAAAACAATAATCTATTCAAAGGTGTCGATTTAGATAACCCTTTGCAAGCTGCTTCTAAATCAATCTCTGATGCAATGAGTGGGTTTAGTGATCAGTTAATTAACCCATTGAAGAATATAACAGAATCTGTTAGTTCTGGAGTTGCTCTGGTTGGTGAAAAAGACTCTATGCTCACTAAAGCACTCACTACGTTTAAATCGATTAATATTGAAAAGATACAATCTGGTGTAACTGACTTAGTAGGGGGAATTCTTAACTCTCCCGATTTGGGGTCTATCCTTTCTTATGAAGATGGATTCAAAGTAGATACTGATGGATTGATAAGGATAGCTTCCCAAGGCTTAGGTTTTAATGTCAGTGGTATTTCTGATATTAAAAGTCAGTTA…	MNLLQNNNLFKGVDLDNPLQAASKSISDAMSGFSDQLINPLKNITESVSSGVALVGEKDSMLTKALTTFKSINIEKIQSGVTDLVGGILNSPDLGSILSYEDGFKVDTDGLIRIASQGLGFNVSGISDIKSQLGQGFLDELNSMTGGLASGLYFEDGTKLRISDGWEMGAIDTLTAFLGKNSPAFAKIQSLAGVNSILNTMLKQAAQNGLYQSFEDFSNQYLFTSDYVDAIINSLEYCIGKGDIQSINKIFEIITSDGLPVVRAKYPDLIERMLANFTFSSETNPEDYQELGMLLKNLCELVGGEHWYLYQTEFGMAVNLITVALISDDAKLLLSDYPEYCPFLCASGIYQEVDAREHFLSQFPNAIAFEN	hypothetical protein PQC64_gp040 [Aeromonas phage PS1]				YP_010674889.1			hypothetical protein
219	733	-	205406	203208	ATGAGCGTCAAGCTTCCTTATAAAGACGATAACGTGATATCTCGCTCATTTCGTTTAATGAGTGACGGTATTCGTAATCCAGAAGAAGTGCTTATCAGATCTGACTACGATCTTTATACCAGTTTCTTCTCCACAGCTATTGGAGATAACAGATACATTAACCCACTCCCAGGTTACGGTTTAAATACCGATCCTTATCCTAAACCGATAATGGAAAACCGCATGGGAAATATGGGAAGGTTTTATAAACGTATTCATCATGATAATGCACAAACTGTTACGCTTACGGCTTGTGTATCAGAGTTTACAGGGCTCTTGACATTCCTTTTGAACATGTTTGATTATTCTGCTTCTGTAATGGTAACTAAAGGACGCGCTCCTTCTTGGGCGTTCTATATA…	MSVKLPYKDDNVISRSFRLMSDGIRNPEEVLIRSDYDLYTSFFSTAIGDNRYINPLPGYGLNTDPYPKPIMENRMGNMGRFYKRIHHDNAQTVTLTACVSEFTGLLTFLLNMFDYSASVMVTKGRAPSWAFYIGQAAGAIAFWPAQILATSYNFFEYLMNEPKNKWYYGKPAMGMYFTASQGIFNDLMVNAGYTLTVLPKQGNTLDVRAGDRAKAGNRGYETNSSAMRNNFAYMNSLFPDAVNEDGTIDITRLSLRGVRKYRHFLSKVKDLDKNTGIRTVEEKDQAIEQILDQLIRDGNFVNGRGTRAEGKGTKEFLDAELRSVAASRGEDEIAYPEVASAYTDPEAYSKIKPSNPALSVSSGVSENPLNDIRSKLNTFNNESIGLNNNSSNSSASSTP…	hypothetical protein PQC64_gp038 [Aeromonas phage PS1]				YP_010674891.1			hypothetical protein
220	2348	-	212508	205465	ATGGCAAGTGATACTTATGATCTAGACTGGGATGATGATCCTTTTGGTGGAGATATCGACTTTGATATGGATTTCGATATGGATCCATATGCAAAGAAAGGGTTTGTCGGAGGTATGGCCTCTGGATTCCTTTCTGGGATTGTCGATGAAACAGTTGGAAGTGGCGAAGCAAGAATGCGTTCACTTCGAACTATTCTCCCTAAATCATTCTCCACAGCGTTAGATCGGGTCAGCTGGGCTGGTCGTAGATTTGACGAATTAAAAACAGAATTTAAAGAAGAAAATGCTTCTTCTGTTAAATCGTTACAAAGCATTGCGGGTCATCTGTCAAAGAAAATGGGCGAAAGAATGCCCAGTTCAATTACAAATGAGCTCGAGAATTTCTCCCAGAAAGACTTT…	MASDTYDLDWDDDPFGGDIDFDMDFDMDPYAKKGFVGGMASGFLSGIVDETVGSGEARMRSLRTILPKSFSTALDRVSWAGRRFDELKTEFKEENASSVKSLQSIAGHLSKKMGERMPSSITNELENFSQKDFSSWEKLGSYEAGGLSIEETSEYDVNAALDRSLEAQEGMFSALGETLNTMSAHVGGMITASISSGNRQLVNIESGMRDLVNYQRNVQLRMDQAKLSLLAKTYVSNVKYYKFMEKGIHTEIAELKKIQKASMMSDYQKTSTFTASKEFMRNKLFNTVGKRVGGLTGLIKDKFGKSARQEGYQGGNFALEQIADMLDMSDGMPMSKGMIGDLIGKQLGSMFVSNIPYFFERGKGKDWINKLAAKNPKEAKQFQEMFGKLTNFGNKASYA…	putative endolysin [Aeromonas phage AVP1]	1	0	0.9736	WAX22228.1	cell wall macromolecule catabolic process	2.52e-296	Endolysin	Lysis
221	491	+	212534	214006	ATGAGTAGACAACCTACTAACTTTACGCTGCTTGATCCTAAAACGTTTCCAATAGAACTCATGTCACCCGTGACAGTAGCAGATTCGTTTGAAGGTCAAACCACTAACTTGCACGAAGACGGACTCTACTCGACCAGGATCTTTGGTCGAGTAGGTACTGATGAACGAGATAAAACTGAATCTTACATTAATACCTTATTACCTATTTTCAACCCCACGTATTTTAAAGCATTAGTACAGTTAAAATCACTTTACTTAGATATAGTAAAGGGTAAGACATATGCTGTATGGGATGAGACAGAACGTGATTTCATAAAATCTAACGTCCTGGAAGGTGATACAGGATTTGCGTTTTTTATGAGTCATTTTGGTGAATTAGATCCAAAACCAAATCAGTCT…	MSRQPTNFTLLDPKTFPIELMSPVTVADSFEGQTTNLHEDGLYSTRIFGRVGTDERDKTESYINTLLPIFNPTYFKALVQLKSLYLDIVKGKTYAVWDETERDFIKSNVLEGDTGFAFFMSHFGELDPKPNQSFKRTQKITLVNNFRDRALNKHIPVIPAGIRDIEIGPTGLVTENEINDLYRKLIFRTKSLTTKNPDPLDPVYDNIHWGMQESLNNIDQHLFELQEGKRGFMQRRMSRRSIHSATRNVIVSRKVSVENMDDNATGDPNSTFIGMYQALLGYNLVATHELLNGFLSEVFTPGLDKARLVEPKSLESAYVDVDPYTVDKFTSADGIGKLFNGFSDPNVRNRPIKVAGHYLGLLYDDGKNVCLVHDVNDLGEGMDKKFLHPVTYMQFFYIQ…	putative RNA polymerase subunit beta [Aeromonas phage AVP1]	0.99	0	0.9938	WAX22229.1	DNA-directed RNA polymerase activity	3.86e-254	DNA-directed RNA polymerase activity	Transcription
222	57	+	214241	214411	TTGGACCAACTATCCGCCAACAGTATTCAAGCTAAAGATTCAGTAGAAGAAATTGAAACTTTGTTTGGTAAACGTATATTCTATATTTCTGGAGCAGGTGACTTTCTATACGACCCTGTACAGGAACCACACGCATTCCTTTTACGTTCATTGACTAATGGATTATCGTAA	LDQLSANSIQAKDSVEEIETLFGKRIFYISGAGDFLYDPVQEPHAFLLRSLTNGLS	putative RNA polymerase subunit beta	0.98	2e-27	1	WAX22229.1	DNA-directed RNA polymerase activity	2.64e-22	DNA-directed RNA polymerase activity	Transcription
223	1085	+	214411	217665	ATGCAAGAACATCCAGTAAACTTTGACGAACTTAGCGGACTAGAGGGATTGTTATACTCTCAGTTCGTTAAACTACACGGTACGCGAGAACGCGCTAATGATGTAGTGAATCCACGATATCAAGTAGTCGGTGATATCATGTTACCGCGCAACAGTCTCATTCATTATCAGGGTAATATTCCTGGGGAATTGGGACCTAGTAACACCGCTGCTTTTATTAGCAACTACGACAAACGTATTAACATCTTTTTTAATGTTAATTACGAAACTCCTCTGGGAACAACCAAAATTGTTCCTATTCAGTTAACCAAATTGATTAAGCAATATGAAGGTGGACATTACCTTTATACTCGCGCTCGTCAATACCAAACTGTAATTCACAAAGAAGGTGAGTTGCTG…	MQEHPVNFDELSGLEGLLYSQFVKLHGTRERANDVVNPRYQVVGDIMLPRNSLIHYQGNIPGELGPSNTAAFISNYDKRINIFFNVNYETPLGTTKIVPIQLTKLIKQYEGGHYLYTRARQYQTVIHKEGELLVNNLAIGKIPVQYRRQTVFTPFQRSYNELYTLMESVNEFSQYDIHQFVEFKLPRSFPSYKTLELKFEKYKRFFNNEGVIEKYEKEALKEFQAEESFWLLDLFGILIGFDNKQYSLFNRLNDRARSQLELIFTYNGVCWIANLQTLINLIGYDDKPEDTSPRPIKFNYFKRFYLALISLVSPLSEEVVEESYEQPEETTKEEVVADRSEKGGRGSGRESEEKSPLVPSNTPGGLADLYASSKGTTSAVSDTSGTKGEKTPEGTLPGS…	putative RNA polymerase subunit beta [Aeromonas phage AVP1]	1	0	0.988	WAX22230.1	DNA-directed RNA polymerase activity	9.61e-94	DNA-directed RNA polymerase activity	Transcription
224	361	+	218083	219165	ATGGCTACTGATAGTTATGTTGCTAACCCCATTAGAACTCCTTCTGATAGTGTGGTAGCTTATCGCAACTCGGAACTTTATTGTTCTTACGCTAAAGAAATGGGGATAATTACAGCTATCACTGCTGACGGTATGACTGTCAAGTACGATAACGGTAGTGAAGAGAAATTCCCACTTGGCTATGAAGTAGGTAAAGGCGCTGGTGAGTATCACAAACATCTTAAAATCACCGATATGAAAGTTGGTGATAAAGTTGATAAGGGTGATGTGCTTGCTTGGGATGATTGTTTCTATACCAGGGATTTGACTAATCCAAAACGGATTGTTATTAAGCTTGGGACAATGGCACGTATTGCATTGGTAGAAGATCAATTCACATTTGAAGACTCCATCGGCATT…	MATDSYVANPIRTPSDSVVAYRNSELYCSYAKEMGIITAITADGMTVKYDNGSEEKFPLGYEVGKGAGEYHKHLKITDMKVGDKVDKGDVLAWDDCFYTRDLTNPKRIVIKLGTMARIALVEDQFTFEDSIGITQKYADLNTTPYLKNNVFKIGYEQAIKLYVKVGDKVEYDQVLADVMDPSSAMFEEEGANSIAGLDRLGIKQIKAKQAGVITKIDVIYNGDLDTAEESLKTFIQEQDKLRAKKAKFRELAADNGNVGGNTSVGKSKVYPNTASVTITIESKLTTTTADKFVAGNQMKGTVGFIYPDPIYTVDGREVDVKFSLKSLLNRMVLSLRDKLVANELNHVYTSRMMKKYGRYE	putative RNA polymerase subunit beta [Aeromonas phage AVP1]	1	0	0.9917	WAX22230.1	DNA-directed RNA polymerase activity	3.73e-49	DNA-directed RNA polymerase activity	Transcription
225	293	+	219158	220036	ATGAATAAAATGACTAACACTAACAAAGAAGTGTTTGGGTTAAAAACTATTCAATCACTTTTTCGGGAAGTTGGTCTCTATGGAGGGCGCATTGACGCCCTCTTTGGGACTGGTTGTGTAAACGCTATGCATAGTGTTGTTAAACACGTTAATCCGAACTACAACCCGATTGTTGCTGTTCCTACTTACTTGGCTAGTGATGTGTTTAAGTGGGTTCAAGAATACCTTGTACGAGCCGGTAAGATATCTGCTGAGTTTAAGGTAGATGGAAAGTGGGGAGCTGCTAGCAAAGGTGAGTTAGAGGAGCTTTGTAATATCTACGCTCAGGATAATAACCTTCCTCAATACAGTTACGCCTGGACAAGTCACAAGAATTTAACTCCTGAAGTAATTAAGAAA…	MNKMTNTNKEVFGLKTIQSLFREVGLYGGRIDALFGTGCVNAMHSVVKHVNPNYNPIVAVPTYLASDVFKWVQEYLVRAGKISAEFKVDGKWGAASKGELEELCNIYAQDNNLPQYSYAWTSHKNLTPEVIKKVEDWMVKWDKPLDHVSYLFSCFALETGRTFDPAALNKHSKARGLIQFMPNGSMKDLGVTDEQLKVMSVFEQLDWVFKYFEKYSYIKKCNCLEDYYLSIFYPAHVGKDPNLVVGTKGTKLYEQNSGFDSEKKGFYTVGDIASAITTFYWEGMDPKLRLAK	putative transglycosylase [Aeromonas phage ZPAH34]	0.99	1e-160	0.7474	YP_010675805.1	lytic transglycosylase activity	6.71e-42	lytic transglycosylase activity	Lysis
226	55	+	220046	220210	ATGGAAAACACTGTCGACAACATCATTACGTTGTCTAATATGTACGAGGTCGTTTCACAGACCTTGAAGAAAGTAGGTTACGAGTTCCAAGCTCCTTTGAGCGAAGTTGAGGAACAAGAAGTAATCTCCCGTCAAATTAAATCTGCTGTAGTGGGAGAAGAATAA	MENTVDNIITLSNMYEVVSQTLKKVGYEFQAPLSEVEEQEVISRQIKSAVVGEE	hypothetical protein PQC64_gp030 [Aeromonas phage PS1]				YP_010674899.1			hypothetical protein
227	507	+	220210	221730	ATGATTCCTCAAAGCACTATTCTAGTCGTTACTCCTATTGCAATGGAAGCTGACCAGAAAGGCACCGTATTGTCAGAAGGCAGTTCTGATATCATCAAGGGTCTGAACGACACCACAGCTTCTCTGGGTGGTTTCACCCCTGACAACATTGCAACTGAACTCCCTGATTACACCAAACTTGTTCCTGAACACACTGAAGTTATGGATATGGTCTCTACCAAGCTGGCAGAAATCATTCGTAGTTCTCTGTACGTAATTAGTAAATACGTTAAACCTATTTTGAAAGAAGCAGATAACGAAATTGCTCGTAATCTGAATGTTCAGAATGTCGTCGATCTCTCCTTTGACTATCTGAATGTCAAAATGGTTAACATGGAACCGGATTTCCTTAACTCTCCG…	MIPQSTILVVTPIAMEADQKGTVLSEGSSDIIKGLNDTTASLGGFTPDNIATELPDYTKLVPEHTEVMDMVSTKLAEIIRSSLYVISKYVKPILKEADNEIARNLNVQNVVDLSFDYLNVKMVNMEPDFLNSPFCPTELPNTLKETSKVALNELLKGNWADDKTGEELIDLIRVDSGVLYTFFESPDEVLEVYRRIFVNKAWHDFFSSAGIQNGVVDVMHQDSYHIGKFRAIVIANLLVNKLCAMEDPMEGVTGVSLVDYRGSLAMTRDILSGSLVRFRNIWLGQAASGIVIVDNDVKYTEANWGLLNGTKLLTGNVTVGYNNKVLGLFSEASSYSLSEYVLGYLYAKERGYRVKDIMTDANVIEDALREYQQDLTTRLYDNLQKVSKESFITAIKRME…	virion structural protein [Aeromonas phage pAEv1810]	1	0	0.9921	YP_010674918.1			virion structural protein	Structure
228	249	+	221727	222473	GTGATCGAATTCGATAAGCTGAAGAAAGACACAGGGCGGATTAATTCCGCCCTTAAAGTCATGCCTGATAATACGGTCGTTGCTCTTAAGAAGATGACGTGTTACATTCCTAAGCGTTTCGAACAATCTGGTTTGGCTGAAGTTGGTGATTCGGTAAATACAATTATGGCAGTTGGAGTAGTGGTTGATGACTACTACTCTTGCTTTGGTTCTCTGACACGGTTTAGCATGAAACCCGGTGATACTTCTGAGGAAGTTATTAAAGGTGAACGTTACTATGTCATGCATTTTGAACCGGGTGATGTTGTTATTGAAAACATCTTTGTTCCGCAGGACGCTAACCTGATCTATTACTTCTATTTAGAATTCATCAAATACGCTCGTTATCCATGGTATATG…	VIEFDKLKKDTGRINSALKVMPDNTVVALKKMTCYIPKRFEQSGLAEVGDSVNTIMAVGVVVDDYYSCFGSLTRFSMKPGDTSEEVIKGERYYVMHFEPGDVVIENIFVPQDANLIYYFYLEFIKYARYPWYMDESVLLNIFDESSYFAGKKVGSSAQVLRVLFSLTMRDPVNLDIPFRYSPQFKDLSVKPRIIGINNPGQLLNSTFSRLSSGYMSDNIVSGILNPDTQMTTLEEVIRGLPEEYGELQ	virion structural protein [Aeromonas phage pAEv1810]	1	1e-180	0.996	YP_010674919.1			virion structural protein	Structure
229	285	+	222470	223324	ATGAGTGAAATTAGCTTTGGGAATATCGTTCTAGCTAATAGTGGTAAGAAAGGTATTCTCAAACCAAACTCAGATGGCATTTACCGTTTGAATGCTGGTGGGTTTAATATTCCTAACCACGCTGGTATTGTTTATCCTGCTAACAAATACATTCGTGAACAGATGGAAGCTAATAGCGACCTTAACCGTCGTGTTAGTATGGGTTATTGCTTGATGGAACGCGAACATCCGCAACCTTTCTTCTATGTAGAGGAAAATGGCGTTCGTTATCGTAAAGCAATGACTTCTGTACTTGAATGGATTAATCGTCTTCGTAGTTATGATGACGACAATGTTTGTGGACTAATTACAAAGGTTATCTTCCGGCCAGAAAACCCTAATAATCTTTCAGCTCCTATT…	MSEISFGNIVLANSGKKGILKPNSDGIYRLNAGGFNIPNHAGIVYPANKYIREQMEANSDLNRRVSMGYCLMEREHPQPFFYVEENGVRYRKAMTSVLEWINRLRSYDDDNVCGLITKVIFRPENPNNLSAPIWNEIDCKPFGKRAEEFRESLETPEHNTAVSIRTQISPFKPGETRKEVEYWTGYDWVKEPGMLHANKHMSAGCESMLSDFNLGMDNVIKFKASDVIEQIDNQLTLAANSDFELQRVGGMESLNMMKEMVAAVKRNYKTGDTARIGVSFGDVF	putative prohead core protein serine protease [Aeromonas phage AVP1]	1	0	0.9718	WAX22235.1			putative prohead core protein serine protease	Structure
230	186	+	223433	223990	ATGCATTTTAATCTGGAAGTTATTCGTCGTTACTCTCACGCTATTGAATTTGTAGAACAAGCCTTTACTGTTGAGAATACTTTTAAAGAAATGATTCCTGTTTGGGAGAAACTTCTTTCTGAAGATGGAAGTTCTATTATTGTAAGGGAGACTCTAACACGTTCTAAAGCTCAGTTGGTTCAACTGTATGCGCGTGATCTGATGAAGTATGTAAACTCTATTATTGGGTTGACACTGTTTCCCATTACTCAAGAAGATATCAAGGTAGGTAACTGGCGAGTAGATTCCATTATTCTACAGATTGCTAGTAATGAGATTAAAGATCATCGTCATTTGTTTGATTTGATGATGACTAACTTGTACGGAGTTCCTACTGTAATGTTTGAGTTTAGTAAGGAA…	MHFNLEVIRRYSHAIEFVEQAFTVENTFKEMIPVWEKLLSEDGSSIIVRETLTRSKAQLVQLYARDLMKYVNSIIGLTLFPITQEDIKVGNWRVDSIILQIASNEIKDHRHLFDLMMTNLYGVPTVMFEFSKEKSSTILAKYLENTFQGIKLQYDETREVSLVGLEDKLVSYLNSEEVETVITLN	hypothetical protein AVP1_0126 [Aeromonas phage AVP1]				WAX22236.1			hypothetical protein
231	278	+	224213	225046	ATGTCTGGTGATAATGAACCACGAATAACAATATTCAAAATGGATAAGTGGTTTACTCATCATTCCATTGAAGTATCTGAAACTCTCTTAAAAGCTGTTAGAAAGCTTTCTAAGGGAAAGATGGGTGAACGTACTAGCATTCCTGTAAAGTCTCTTACAATCGTTCGTGGAGAGTCTGGGAGGATGTTTATCACTAGGGGTGAAACAATCTCTATTTGTTTAGTGGATTATGTCTCTGGTGAGTTAGTAGAGGAGAATGAGCTTAGACTAAAGGAAAGTTATGACTTTCTAATTAAGACATTGAACTTAATTCTCAAATGGGGTAAAGAGAGTAAACCTGGCAGTAAACCAAAGCTTAAATTCCCAGTTCATCCATCTGCTGATAAAGTAAATAACAAA…	MSGDNEPRITIFKMDKWFTHHSIEVSETLLKAVRKLSKGKMGERTSIPVKSLTIVRGESGRMFITRGETISICLVDYVSGELVEENELRLKESYDFLIKTLNLILKWGKESKPGSKPKLKFPVHPSADKVNNKSYFIDYPNSETPSVFSWYELPNAGGFNINIEGGQYTGFVTNKNGEVQGHLTDLIEGLELIQKNSQVYQMVKLSKSNPSHYVTSSPGEHKGKDGKRIPIVVINFDNTKSLNKVLFAGYPETLKDLIIKLKEAYKGLTKHFNKEIE	hypothetical protein ACP1_0064 [Aeromonas phage ACP1]				WZX10353.1			hypothetical protein
232	239	+	225046	225762	ATGAACACCACAACAAAATCAAAGATATTTGAACCTGGAGTAATGTTGGAAGCTGTTAAGGACGGATCAGTATCTGTACCTGAGTTTATTACCGTGAATAGCAACGGAAGTTTTACAGTACCTGTTTCAGAAAAGGATCATTTTAAATTAGCATACCTTAAATGGTGTCAAATGTTCTATATTCAAACTAGTAAACGCAAGACATATATTGTTCTAGCCGACGAGGCTAAAAAGATTATTCTTGCTTTGTACAGAAATGACACAGAACTTTTGGAAAAAGCCGAATCAGTTAAACATGAAAATATGTTCTCTGCGCAAATGGTAGCACAACTCTGTTTTGTTTTGTTGACTATGCGGATTGACTTAACTACCGATCTAGTTAAGTTCGGCGACTTCGAT…	MNTTTKSKIFEPGVMLEAVKDGSVSVPEFITVNSNGSFTVPVSEKDHFKLAYLKWCQMFYIQTSKRKTYIVLADEAKKIILALYRNDTELLEKAESVKHENMFSAQMVAQLCFVLLTMRIDLTTDLVKFGDFDLIGSGDKVEYVIVMKLRGCDFITFKFTAGCIDVSTDSVSSKQPTPHMLHMSIITILDMWKMVEEDLTILSITKLVDDDLDQVAHQYLLRALPISVKRIVETEFIS	hypothetical protein AVP1_0128 [Aeromonas phage AVP1]				WAX22238.1			hypothetical protein
233	145	+	225861	226295	ATGTCTAAAGCAAACGCATTCGCTAAATCCATGGATTCTTCTATCGCTGAACTGGTTAAGAATGCAACCATTCACAAAGATACTCATCACGTAGCTTTTGCTACTCCTACCCTTCCTAAAGGCATCACTGCTGAATCACTTACTCTGCATAACGATTTCGTTAATCAGGTATCTGTAGCAGCTGAAGCAGCTCTAAGCGAAATCGCTATTGCTCAGTATCCTGATACCAAGGTCACTGATTGGGATGCTGAACTGAGTCTGGTTCCTGGGATCGACATCACCGCAACTGCAATGTTGAAAACTACTGTTGGTGAAGAGACCATGTACGGCATCACAGATCTGTGTGTGGACCACGTGTTTAATGAAGAACTCTCTAGCTGGTATGGCGAATTCCAAGGT…	MSKANAFAKSMDSSIAELVKNATIHKDTHHVAFATPTLPKGITAESLTLHNDFVNQVSVAAEAALSEIAIAQYPDTKVTDWDAELSLVPGIDITATAMLKTTVGEETMYGITDLCVDHVFNEELSSWYGEFQGVNQERVKKLFD	hypothetical protein PQC65_gp013 [Aeromonas phage pAEv1810]				YP_010674926.1			hypothetical protein
234	121	+	226368	226730	ATGAAACAAGATCCAATTCAAATGTTTGAAAATTACAGACACTTGGTTAATAAGCTAGTCTATATCAAACTTAGCAATGACTACATGGAGACTCGATTGGAAATCCTTAAAGAGCTTCGAAGGTTTGCGTGTGACTTTGAAAAATGTTCTATTGATATAGATTCCTACAAGGATAGTTTCAAAATAAGAAAAATCCACATTCCAAAAACTTATGAAATTTGTACAGCAGAGTTTTGGACAATCTTGATTAATAAAAACTCTGTTGAGGATTTGGTGTTATTTCTTAAATCTGAAGGACTAAATATAGATGAGTACGAAAGTCTGTGCCAAAGTAGTAAAGAGAGTTTGGTTGGAAGGGAATGA	MKQDPIQMFENYRHLVNKLVYIKLSNDYMETRLEILKELRRFACDFEKCSIDIDSYKDSFKIRKIHIPKTYEICTAEFWTILINKNSVEDLVLFLKSEGLNIDEYESLCQSSKESLVGRE	hypothetical protein PQC64_gp022 [Aeromonas phage PS1]				YP_010674907.1			hypothetical protein
235	186	+	226717	227274	TTGGAAGGGAATGATCGCATTAGTGCCGCTGTATTTCAACATCACCTAACTGAGCAAAGTTGGTTACGTGCTAATAAGGATGAGGAATCTGAAGAGTTTGTTAACTTTCACGATAGCACTAAAGTGACCTTCTTCTTCGGTGGAGAACTAATTGTAATACACAGCAACGACTTTATTCCAGTGATAGATTCTTATGAAGACTTTATTAAGAAACTTAAAGTCATTCAAAACAGCGTAGAAGACGCTATAGAGAGACTTCAGTCCAAAGACAAGGAAACATATTACTTTAATATCAAACGCTTTCTAAACGGCTCTGAAGGACCTTCCTCTATATACACTTCTAGCATTGCCATTACATCCTCTACCACACATGGGAGAACATTTGAAATTGCTGACTGT…	LEGNDRISAAVFQHHLTEQSWLRANKDEESEEFVNFHDSTKVTFFFGGELIVIHSNDFIPVIDSYEDFIKKLKVIQNSVEDAIERLQSKDKETYYFNIKRFLNGSEGPSSIYTSSIAITSSTTHGRTFEIADCQSKSRIYLGGKGPSLRFLNRFNNFIIFCVGEVEKTLAKHGDVLREYKDKIRF	hypothetical protein PQC64_gp021 [Aeromonas phage PS1]				YP_010674908.1			hypothetical protein
236	175	+	227351	227875	ATGAAAAAGTATTTTATTGCTGCTATGATCTCTATGGTAAGTTTCTTCAGTGTAGCCACTGAGGTTAAGGTAATTGGCTGGAAAGAAAAACAGGATGATAAGCTAGTCACTTATCAAATCAGTAACACTGGTAATAAAGACGGTGTTCTCACCATCGGATGTGAAAAGAAAGGTGAACCCTTTACCGTTAAATACGTAATTAATGGTAAAGAGGTAGAAATGTTTATTATCGAGACTTTGAGTACCAGTGGAAAAGATACCTTCCCGTATGTTAGTATCTATGGTCTGAGTTCCATGACATCTGATATGGTACTGGAGCAAATTGAAAACACTGACCAAGGGTTTGTGATCAGTCGTTTTGAAAATGGTGATCGTGCTCGTTATCGCGAGTCACGGGAA…	MKKYFIAAMISMVSFFSVATEVKVIGWKEKQDDKLVTYQISNTGNKDGVLTIGCEKKGEPFTVKYVINGKEVEMFIIETLSTSGKDTFPYVSIYGLSSMTSDMVLEQIENTDQGFVISRFENGDRARYRESRETGDKTMTPIPVGNELFTGYEFVGEFVADLKQVCGKTEDRKF	hypothetical protein PQC64_gp020 [Aeromonas phage PS1]				YP_010674909.1			hypothetical protein
237	211	+	228000	228632	ATGAAAATTCAATCTGTTATTTTTGCTCTGTTTATGGTTGTAGTTGGTTCTGATGTAGTGGCAATGTCAGCGGATCCTGAACCGATTAACTACAACATCCGTGCTGCTGAAGCAGTGGTCACTAACACCTATGTGAACAATCAAGGTAATCCTGTTTTGAGTATTGAACTGAAAAAAGGTATTCAATCTCAAACTGTTTATTTTGTTTGTGCTAAAGGTAGCAGTGATTACTCGGTGTTCTATGATTTTACTGATATCAATAACCAAGCAACTGACTACTCAACTGGTTTTGCCATTCAGTACTATCCGAAAGGCCAAGGTAACAAAGCTCGACTGGTTTATGACGATTGGGATAACAACCTTATCCTGTCTGATCGTCGCAATGCTACTTTCACTCAA…	MKIQSVIFALFMVVVGSDVVAMSADPEPINYNIRAAEAVVTNTYVNNQGNPVLSIELKKGIQSQTVYFVCAKGSSDYSVFYDFTDINNQATDYSTGFAIQYYPKGQGNKARLVYDDWDNNLILSDRRNATFTQAMERAGKLKGGTIVFAFYSTDNYEQGTPTAYSWSMPVEDFVKNVNGVVKGEEFDGACDHALVKGHSPTVQYQMPRMR	hypothetical protein PQC64_gp019 [Aeromonas phage PS1]				YP_010674910.1			hypothetical protein
238	233	+	228718	229416	ATGACCAATAATAAATACATCAACCCTGTTGTTCTCATTTTTGGTGTTGCGTTTTTGTTTGCTGTTATGTGGTATATCGGGATGGGTGCCACTAAGGATGAAATGAAACCCATTGGGCTTGATCAAATCCAAATGGAAGAGTTAAGTAGTGGTTTTGAAGATGATCTTGGTGAACCAGTTACTGTCATACCTAAGGGCAAGCTAGGCGTAGAATATGGTCGTGTTCTACCCAACGTCACAGTCATTCGTTTCTATGATCGTGAAACCGATGACAATGTTCATCATCCGATTACTTTGATGTGTAACGCAAGAACTCAAACACTGATGGTTAAACATGATCTGGAGTATCGTGATTACGCTGATGAGTATTCTGTATCTGAATTTTCTATTCGTCATTAT…	MTNNKYINPVVLIFGVAFLFAVMWYIGMGATKDEMKPIGLDQIQMEELSSGFEDDLGEPVTVIPKGKLGVEYGRVLPNVTVIRFYDRETDDNVHHPITLMCNARTQTLMVKHDLEYRDYADEYSVSEFSIRHYAKGTTTVFEADENRVKPFSTNIGDRNLKEAIEYIMTLPGDDLISLVVEEPVPDDDYATFGSAYSPMYTVDEFTYLVKLLNLNDCIDVEMKQKPVYNKQA	hypothetical protein PQC64_gp018 [Aeromonas phage PS1]				YP_010674911.1			hypothetical protein
239	242	+	229543	230268	ATGAACCATGAAATCAGCTTGCTTGAAAAAGTTAACGATTACTACCTTAAGTTCAAGTTCCTGTTTCGCAATGTACCTATTAATCAAGACTTGTTGAAATTCTGTGTTGAGAGTATTTCAAGAAACGATAAAGCTCATAACCTTGAGCATGTATTTGCTGTATGTAAACTTGCAGTAGATATTTGTGAACAAGAGAAAATGAGCGGTCGTGAAAAGGAACTAGTGGTCTTAGGGGCACTGTTTCACGATTTGGGTTGTTGTTATGAACGCTCTCAACACCACGTTATTGGGTACGGTTTAACCTACGAGTATCTGAACCGGTTCTGTCCTTTCGATTATACTTCTGAGGAAGTAATGATTGTAGCTAACGCGGTTTTAGAACATCGTAGTTCCAATAAG…	MNHEISLLEKVNDYYLKFKFLFRNVPINQDLLKFCVESISRNDKAHNLEHVFAVCKLAVDICEQEKMSGREKELVVLGALFHDLGCCYERSQHHVIGYGLTYEYLNRFCPFDYTSEEVMIVANAVLEHRSSNKNKPTNKVSEIVSIADSGRPKIKLYIQRCIQFREHRGDLDRLSTLEFFEEVKGHLVEKFGPDGYHWKSYPDLGLTYFDKEWKEFSSYLCKEREAEFDLLVKEVFDSLRE	putative metal-dependent phosphohydrolase [Aeromonas phage PS1]	1	9e-176	0.9917	YP_010674912.1			putative metal-dependent phosphohydrolase	AMG
240	155	+	230274	230738	ATGTGGTACTCACTCGGCATGATAGCAGTCAGTATTGTGGTAACTATCTTCACCTCATTAATGGTCAGTTACTGGGCGTGGAGATATATAGCGAATCAAGAGTTCTCTGAAAAGAGAGCATTCTCTTGGCATAGTTTCTTTAAGAACAATATCTACGCCTGTGTAGGAGAAAACAAAGGTGAAGAGTGGTCTTTAGAAATTCGTTATAACATGGATATTAGAAGGATTAAGAACGTACACGTGCTTAGACATAGCTATTCGTTGTGTATTCCGTTTAACACTACATTAGCTGAGTTTAAAGAGTACGCAAGTTCATTAGATCCTAAAGATAATCCATTACATAAGCTGATAAGAGTCGTTGCTAATGAGGAGGAGTTATCCTCTTTAGAACTCAATGAG…	MWYSLGMIAVSIVVTIFTSLMVSYWAWRYIANQEFSEKRAFSWHSFFKNNIYACVGENKGEEWSLEIRYNMDIRRIKNVHVLRHSYSLCIPFNTTLAEFKEYASSLDPKDNPLHKLIRVVANEEELSSLELNEKELVAFNEFKNNIINLVLVKD	hypothetical protein PQC65_gp020 [Aeromonas phage pAEv1810]				YP_010674933.1			hypothetical protein
241	301	-	231734	230832	ATGTCTTCAAATACTCCACATCGTGATAATAAGATGTTACTTCCTGGTAACAGCGACTTTCAGCGGGCGTTTGATATCGGTAATACTCCGGTAATCAATGCTGCTAACGGCGGTCAGTACGGATTTGCTCCGAACAACTTCCGTTATGTCCAGGAACAACCTTATGTATCGCAACGTCCCTACTGTGTGATGCTCTCCACTCCATCCGCATTCTCAGCAATGCCTGGTGGTAAAGAACTCCACGGTTTGCTGCGCGCTTACATGGAAACTCGAAGCCGTAACTGGTCAGGTCTGACCGTTCGTACTTCTGTTGACTACCATGATATCACTTGGGCGGGTGGTGCTACACTCTCCTTCCCTGTTGGTTCTAGTCGTCAGTTCGGTACCATCAGCCATAAC…	MSSNTPHRDNKMLLPGNSDFQRAFDIGNTPVINAANGGQYGFAPNNFRYVQEQPYVSQRPYCVMLSTPSAFSAMPGGKELHGLLRAYMETRSRNWSGLTVRTSVDYHDITWAGGATLSFPVGSSRQFGTISHNALDPEGEPFSKLFDAWISYLLNDPVIHHPKIITLNYGGELLLDEISASSVYFEPTRNWQDVRHAAIVLAQMPKEGPQYEFSYDVDSPAGKVREINTEFTGLIEFDTYAAKEIARSVMKRMPMYNPSGRAAPAGFKQPTATLQALRDGGLTEMMAEDKKGVTKPSYMP	hypothetical protein ACP1_0074 [Aeromonas phage ACP1]				WZX10363.1			hypothetical protein
242	733	-	233943	231745	ATGACTACTTTTAATAAAGTGATTCCGGGAAAAGTGGTAAACGAAGGTATTGTTAGCAAAGAAAATCTTACTAATCCAATCCCCGTTTTCGCCTCTCCTGCTCACTTTCCTGACTTCGCTATGGTCACCCCTCGGGGTCCGACTAAACGCGATACAGTCGCGGTCGCTGACTTCAAAGAGAAGTTTGGTGATGTAATGGATCCTAATGGTCCGTTCTATAACCCGATCGCGGTGGCTATTCAAAAGCTTGGGTCTGCAGCGCAAGCTTCTTTCAGCTTTAAGCGTCTCACCAACAACGTCGAAGTAGCGCGTACTATTCTCGGGGTCGTTCTCTTCGAAGGTGTTTCCGTTCCTAACTACGAGCGTGATTCCCGCGATGACTATGTTCTTGACACAACT…	MTTFNKVIPGKVVNEGIVSKENLTNPIPVFASPAHFPDFAMVTPRGPTKRDTVAVADFKEKFGDVMDPNGPFYNPIAVAIQKLGSAAQASFSFKRLTNNVEVARTILGVVLFEGVSVPNYERDSRDDYVLDTTGNPKVDGDTPTVPGIFVSPATMFVDQATAVGEVKSFEVTAPAGKAVPESTKGTFYPLFELLSGIGDSYNAMYAAIGHSFGTDWNEIARFVINYGAYPFTMNIGELLSSGIRVPATTTIGSPDSMITLFNSVGGNNVRYSVQGGLDRFTGRQVNRPVEDKAAPFESAHVYTNYLNDVCTKLYAAEYGDGKQTPPVIKTDVLPKGAIMNPLSLVNHYGKNYHHIVFGGLVDVPTKLKGTRVGLNSYLQANGGINPYADKTGKYPAAPA…	hypothetical protein ACP1_0075 [Aeromonas phage ACP1]				WZX10364.1			hypothetical protein
